# Supplementary material for: A resource database for protein kinase substrate sequence-preference motifs based on large-scale mass spectrometry data
Source: Cell Commun Signal. 2024 Feb 19;22:137. doi: 10.1186/s12964-023-01436-2 (PMC10875805; doi:10.1186/s12964-023-01436-2)
Supplement: Supplementary file 2 — Additional file 1. [file 12964_2023_1436_MOESM1_ESM.xlsx]

## Sheet: Readme
Protein Kinase Target Sequences
The data summarized on the second tab are curated from the following publication: Sugiyama N, Imamura H, Ishihama Y. Large-scale Discovery of Substrates of the Human Kinome. Sci Rep. 2019 Jul 19;9(1):10503. doi: 10.1038/s41598-019-46385-4. PMID: 31324866.
The data were curated by combining two data sheets supplied by the authors. UniProt IDs for substrates that had the presence of site-determining ions and high localization probability (P > 0.75) based on PTM score (see Sugiyama et al. Table S2) were converted to amino acid sequences with the UniProt Retrieve/ID mapping tool (https://www.uniprot.org/uploadlists/). Amino acid sequences from the ID …
The data were generated by Sugiyama et al by carrying out in vitro incubations of dephosphorylated protein mixtures with recombinant protein kinases followed by protein mass spectrometry to identify phosphorylation events as described in the original paper (PMID: 31324866). See the original paper for details.

## Sheet: Sugiyama data
Type	Kinase	UniProt ID	Position	Centralized AA Sequence	(-6)	(-5)	(-4)	(-3)	(-2)	(-1)	0	(+1)	(+2)	(+3)	(+4)	(+5)	(+6)
TK	ABL1	1433B_HUMAN	Y50	NLLSVAYKNVVGA	N	L	L	S	V	A	Y	K	N	V	V	G	A
TK	ABL1	1433B_HUMAN	S212	DTLNEESYKDSTL	D	T	L	N	E	E	S	Y	K	D	S	T	L
TK	ABL1	1433B_HUMAN	Y21	AEQAERYDDMAAA	A	E	Q	A	E	R	Y	D	D	M	A	A	A
TK	ABL1	1433B_HUMAN	Y151	SNSQQAYQEAFEI	S	N	S	Q	Q	A	Y	Q	E	A	F	E	I
TK	ABL1	1433E_HUMAN	Y49	NLLSVAYKNVIGA	N	L	L	S	V	A	Y	K	N	V	I	G	A
TK	ABL1	1433E_HUMAN	Y20	AEQAERYDEMVES	A	E	Q	A	E	R	Y	D	E	M	V	E	S
TK	ABL1	1433E_HUMAN	Y152	ENSLVAYKAASDI	E	N	S	L	V	A	Y	K	A	A	S	D	I
TK	ABL1	1433F_HUMAN	Y49	NLLSVAYKNVVGA	N	L	L	S	V	A	Y	K	N	V	V	G	A
TK	ABL1	1433F_HUMAN	Y20	AEQAERYDDMASA	A	E	Q	A	E	R	Y	D	D	M	A	S	A
TK	ABL1	1433F_HUMAN	Y154	EASEAAYKEAFEI	E	A	S	E	A	A	Y	K	E	A	F	E	I
TK	ABL1	1433G_HUMAN	Y49	NLLSVAYKNVVGA	N	L	L	S	V	A	Y	K	N	V	V	G	A
TK	ABL1	1433G_HUMAN	S215	DTLNEDSYKDSTL	D	T	L	N	E	D	S	Y	K	D	S	T	L
TK	ABL1	1433G_HUMAN	Y20	AEQAERYDDMAAA	A	E	Q	A	E	R	Y	D	D	M	A	A	A
TK	ABL1	1433S_HUMAN	Y48	NLLSVAYKNVVGG	N	L	L	S	V	A	Y	K	N	V	V	G	G
TK	ABL1	1433S_HUMAN	Y19	AEQAERYEDMAAF	A	E	Q	A	E	R	Y	E	D	M	A	A	F
TK	ABL1	1433S_HUMAN	Y151	DSARSAYQEAMDI	D	S	A	R	S	A	Y	Q	E	A	M	D	I
TK	ABL1	1433T_HUMAN	Y48	NLLSVAYKNVVGG	N	L	L	S	V	A	Y	K	N	V	V	G	G
TK	ABL1	1433T_HUMAN	Y19	AEQAERYDDMATC	A	E	Q	A	E	R	Y	D	D	M	A	T	C
TK	ABL1	1433T_HUMAN	Y149	DNSQGAYQEAFDI	D	N	S	Q	G	A	Y	Q	E	A	F	D	I
TK	ABL1	1433Z_HUMAN	Y48	NLLSVAYKNVVGA	N	L	L	S	V	A	Y	K	N	V	V	G	A
TK	ABL1	1433Z_HUMAN	Y19	AEQAERYDDMAAC	A	E	Q	A	E	R	Y	D	D	M	A	A	C
TK	ABL1	1433Z_HUMAN	Y149	DQSQQAYQEAFEI	D	Q	S	Q	Q	A	Y	Q	E	A	F	E	I
TK	ABL1	2ABA_HUMAN	Y74	RGEYNVYSTFQSH	R	G	E	Y	N	V	Y	S	T	F	Q	S	H
TK	ABL1	2ABA_HUMAN	Y71	SHSRGEYNVYSTF	S	H	S	R	G	E	Y	N	V	Y	S	T	F
TK	ABL1	2ABA_HUMAN	Y143	KEEDGRYRDPTTV	K	E	E	D	G	R	Y	R	D	P	T	T	V
TK	ABL1	2ABB_HUMAN	Y70	RGEYNVYSTFQSH	R	G	E	Y	N	V	Y	S	T	F	Q	S	H
TK	ABL1	2ABB_HUMAN	Y67	VHRRGEYNVYSTF	V	H	R	R	G	E	Y	N	V	Y	S	T	F
TK	ABL1	2ABD_HUMAN	Y80	RGEYNVYSTFQSH	R	G	E	Y	N	V	Y	S	T	F	Q	S	H
TK	ABL1	2ABD_HUMAN	Y77	PHSRGEYNVYSTF	P	H	S	R	G	E	Y	N	V	Y	S	T	F
TK	ABL1	6PGD_HUMAN	Y137	GEEGARYGPSLMP	G	E	E	G	A	R	Y	G	P	S	L	M	P
TK	ABL1	AAPK1_HUMAN	Y190	SCGSPNYAAPEVI	S	C	G	S	P	N	Y	A	A	P	E	V	I
TK	ABL1	AAPK2_HUMAN	Y179	SCGSPNYAAPEVI	S	C	G	S	P	N	Y	A	A	P	E	V	I
TK	ABL1	AATM_HUMAN	Y96	KNLDKEYLPIGGL	K	N	L	D	K	E	Y	L	P	I	G	G	L
TK	ABL1	AATM_HUMAN	Y75	DDNGKPYVLPSVR	D	D	N	G	K	P	Y	V	L	P	S	V	R
TK	ABL1	ABCF1_HUMAN	Y719	RGFNLPYQDARKC	R	G	F	N	L	P	Y	Q	D	A	R	K	C
TK	ABL1	ABCF1_HUMAN	Y710	EETPTEYLQRGFN	E	E	T	P	T	E	Y	L	Q	R	G	F	N
TK	ABL1	ABL1_HUMAN	Y93	KLRVLGYNHNGEW	K	L	R	V	L	G	Y	N	H	N	G	E	W
TK	ABL1	ABL1_HUMAN	S917	GGKPSQSPSQEAA	G	G	K	P	S	Q	S	P	S	Q	E	A	A
TK	ABL1	ABL1_HUMAN	S855	EPVTPTSKAGSGA	E	P	V	T	P	T	S	K	A	G	S	G	A
TK	ABL1	ABL1_HUMAN	T781	VTRGTVTPPPRLV	V	T	R	G	T	V	T	P	P	P	R	L	V
TK	ABL1	ABL1_HUMAN	T776	NRSDQVTRGTVTP	N	R	S	D	Q	V	T	R	G	T	V	T	P
TK	ABL1	ABL1_HUMAN	T751	RQFDSSTFGGHKS	R	Q	F	D	S	S	T	F	G	G	H	K	S
TK	ABL1	ABL1_HUMAN	S750	GRQFDSSTFGGHK	G	R	Q	F	D	S	S	T	F	G	G	H	K
TK	ABL1	ABL1_HUMAN	T649	NGALAFTPLDTAD	N	G	A	L	A	F	T	P	L	D	T	A	D
TK	ABL1	ABL1_HUMAN	S642	EEGRDISNGALAF	E	E	G	R	D	I	S	N	G	A	L	A	F
TK	ABL1	ABL1_HUMAN	S569	DHEPAVSPLLPRK	D	H	E	P	A	V	S	P	L	L	P	R	K
TK	ABL1	ABL1_HUMAN	S559	SKGQGESDPLDHE	S	K	G	Q	G	E	S	D	P	L	D	H	E
TK	ABL1	ABL1_HUMAN	S553	VPEMPHSKGQGES	V	P	E	M	P	H	S	K	G	Q	G	E	S
TK	ABL1	ABL1_HUMAN	T544	AAEHRDTTDVPEM	A	A	E	H	R	D	T	T	D	V	P	E	M
TK	ABL1	ABL1_HUMAN	Y469	GCPEKVYELMRAC	G	C	P	E	K	V	Y	E	L	M	R	A	C
TK	ABL1	ABL1_HUMAN	Y413	APESLAYNKFSIK	A	P	E	S	L	A	Y	N	K	F	S	I	K
TK	ABL1	ABL1_HUMAN	Y393	LMTGDTYTAHAGA	L	M	T	G	D	T	Y	T	A	H	A	G	A
TK	ABL1	ABL1_HUMAN	Y264	EGVWKKYSLTVAV	E	G	V	W	K	K	Y	S	L	T	V	A	V
TK	ABL1	ABL1_HUMAN	Y257	GQYGEVYEGVWKK	G	Q	Y	G	E	V	Y	E	G	V	W	K	K
TK	ABL1	ABL1_HUMAN	Y253	KLGGGQYGEVYEG	K	L	G	G	G	Q	Y	G	E	V	Y	E	G
TK	ABL1	ABL1_HUMAN	Y232	YGVSPNYDKWEME	Y	G	V	S	P	N	Y	D	K	W	E	M	E
TK	ABL1	ABL1_HUMAN	Y226	RNKPTVYGVSPNY	R	N	K	P	T	V	Y	G	V	S	P	N	Y
TK	ABL1	ABL1_HUMAN	Y128	LEKHSWYHGPVSR	L	E	K	H	S	W	Y	H	G	P	V	S	R
TK	ABL1	ABL1_HUMAN	S1106	CPATAGSGPAATQ	C	P	A	T	A	G	S	G	P	A	A	T	Q
TK	ABL1	ABL1_HUMAN	Y1064	EAGKNLYTFCVSY	E	A	G	K	N	L	Y	T	F	C	V	S	Y
TK	ABL1	ABL2_HUMAN	Y515	GCPPKVYELMRAC	G	C	P	P	K	V	Y	E	L	M	R	A	C
TK	ABL1	ABL2_HUMAN	Y439	LMTGDTYTAHAGA	L	M	T	G	D	T	Y	T	A	H	A	G	A
TK	ABL1	ABL2_HUMAN	Y310	VGVWKKYSLTVAV	V	G	V	W	K	K	Y	S	L	T	V	A	V
TK	ABL1	ABL2_HUMAN	Y174	LEKHSWYHGPVSR	L	E	K	H	S	W	Y	H	G	P	V	S	R
TK	ABL1	ACADM_HUMAN	Y67	IPVAAEYDKTGEY	I	P	V	A	A	E	Y	D	K	T	G	E	Y
TK	ABL1	ACADM_HUMAN	Y400	AKIYQIYEGTSQI	A	K	I	Y	Q	I	Y	E	G	T	S	Q	I
TK	ABL1	ACADM_HUMAN	Y397	MRDAKIYQIYEGT	M	R	D	A	K	I	Y	Q	I	Y	E	G	T
TK	ABL1	ACBP_HUMAN	Y32	LFIYGHYKQATVG	L	F	I	Y	G	H	Y	K	Q	A	T	V	G
TK	ABL1	ACBP_HUMAN	Y29	EEMLFIYGHYKQA	E	E	M	L	F	I	Y	G	H	Y	K	Q	A
TK	ABL1	ACINU_HUMAN	Y1094	EQDELDYHRGLLV	E	Q	D	E	L	D	Y	H	R	G	L	L	V
TK	ABL1	ACINU_HUMAN	Y1086	KFLCADYAEQDEL	K	F	L	C	A	D	Y	A	E	Q	D	E	L
TK	ABL1	ACLY_HUMAN	Y659	RPGSVAYVSRSGG	R	P	G	S	V	A	Y	V	S	R	S	G	G
TK	ABL1	ACON_HUMAN	Y71	LSEKIVYGHLDDP	L	S	E	K	I	V	Y	G	H	L	D	D	P
TK	ABL1	ACON_HUMAN	Y544	DPGQDTYQHPPKD	D	P	G	Q	D	T	Y	Q	H	P	P	K	D
TK	ABL1	ACON_HUMAN	Y432	TIERDGYAQILRD	T	I	E	R	D	G	Y	A	Q	I	L	R	D
TK	ABL1	ACPH_HUMAN	Y43	TQYGGQYRTVHTE	T	Q	Y	G	G	Q	Y	R	T	V	H	T	E
TK	ABL1	ACPH_HUMAN	Y17	EEAAALYRGLSRQ	E	E	A	A	A	L	Y	R	G	L	S	R	Q
TK	ABL1	ACSL1_HUMAN	Y693	SQIDDLYSTIKVJ	S	Q	I	D	D	L	Y	S	T	I	K	V	J
TK	ABL1	ACSL3_HUMAN	Y591	KLQAGEYVSLGKV	K	L	Q	A	G	E	Y	V	S	L	G	K	V
TK	ABL1	ACSL4_HUMAN	Y582	KLQAGEYVSLGKV	K	L	Q	A	G	E	Y	V	S	L	G	K	V
TK	ABL1	ACTA_HUMAN	Y242	SSLEKSYELPDGQ	S	S	L	E	K	S	Y	E	L	P	D	G	Q
TK	ABL1	ACTB_HUMAN	Y362	WISKQEYDESGPS	W	I	S	K	Q	E	Y	D	E	S	G	P	S
TK	ABL1	ACTB_HUMAN	Y294	DIRKDLYANTVLS	D	I	R	K	D	L	Y	A	N	T	V	L	S
TK	ABL1	ACTB_HUMAN	Y240	SSLEKSYELPDGQ	S	S	L	E	K	S	Y	E	L	P	D	G	Q
TK	ABL1	ACTB_HUMAN	Y198	ILTERGYSFTTTA	I	L	T	E	R	G	Y	S	F	T	T	T	A
TK	ABL1	ACTB_HUMAN	Y169	VPIYEGYALPHAI	V	P	I	Y	E	G	Y	A	L	P	H	A	I
TK	ABL1	ACTB_HUMAN	Y166	THTVPIYEGYALP	T	H	T	V	P	I	Y	E	G	Y	A	L	P
TK	ABL1	ACTBL_HUMAN	Y241	SSPERSYELPDGQ	S	S	P	E	R	S	Y	E	L	P	D	G	Q
TK	ABL1	ACTBM_HUMAN	Y362	WISKQEYDESGPS	W	I	S	K	Q	E	Y	D	E	S	G	P	S
TK	ABL1	ACTBM_HUMAN	Y240	SSVEKSYELPDGQ	S	S	V	E	K	S	Y	E	L	P	D	G	Q
TK	ABL1	ACTC_HUMAN	Y242	SSLEKSYELPDGQ	S	S	L	E	K	S	Y	E	L	P	D	G	Q
TK	ABL1	ACTG_HUMAN	Y362	WISKQEYDESGPS	W	I	S	K	Q	E	Y	D	E	S	G	P	S
TK	ABL1	ACTG_HUMAN	Y294	DIRKDLYANTVLS	D	I	R	K	D	L	Y	A	N	T	V	L	S
TK	ABL1	ACTG_HUMAN	Y240	SSLEKSYELPDGQ	S	S	L	E	K	S	Y	E	L	P	D	G	Q
TK	ABL1	ACTG_HUMAN	Y198	ILTERGYSFTTTA	I	L	T	E	R	G	Y	S	F	T	T	T	A
TK	ABL1	ACTG_HUMAN	Y169	VPIYEGYALPHAI	V	P	I	Y	E	G	Y	A	L	P	H	A	I
TK	ABL1	ACTG_HUMAN	Y166	THTVPIYEGYALP	T	H	T	V	P	I	Y	E	G	Y	A	L	P
TK	ABL1	ACTH_HUMAN	Y241	SSLEKSYELPDGQ	S	S	L	E	K	S	Y	E	L	P	D	G	Q
TK	ABL1	ACTN1_HUMAN	Y859	PPDQAEYCIARMA	P	P	D	Q	A	E	Y	C	I	A	R	M	A
TK	ABL1	ACTN1_HUMAN	Y378	EQVEKGYEEWLLN	E	Q	V	E	K	G	Y	E	E	W	L	L	N
TK	ABL1	ACTN1_HUMAN	Y215	FDVAEKYLDIPKM	F	D	V	A	E	K	Y	L	D	I	P	K	M
TK	ABL1	ACTN1_HUMAN	Y193	RPELIDYGKLRKD	R	P	E	L	I	D	Y	G	K	L	R	K	D
TK	ABL1	ACTN2_HUMAN	Y385	EQAEKGYEEWLLN	E	Q	A	E	K	G	Y	E	E	W	L	L	N
TK	ABL1	ACTN3_HUMAN	Y229	FEVAEKYLDIPKM	F	E	V	A	E	K	Y	L	D	I	P	K	M
TK	ABL1	ACTN4_HUMAN	Y898	VPGALDYKSFSTA	V	P	G	A	L	D	Y	K	S	F	S	T	A
TK	ABL1	ACTN4_HUMAN	Y878	PPDQAEYCIARMA	P	P	D	Q	A	E	Y	C	I	A	R	M	A
TK	ABL1	ACTN4_HUMAN	Y397	EQAEKGYEEWLLN	E	Q	A	E	K	G	Y	E	E	W	L	L	N
TK	ABL1	ACTN4_HUMAN	Y234	FEVAEKYLDIPKM	F	E	V	A	E	K	Y	L	D	I	P	K	M
TK	ABL1	ACTS_HUMAN	Y242	SSLEKSYELPDGQ	S	S	L	E	K	S	Y	E	L	P	D	G	Q
TK	ABL1	ACTY_HUMAN	Y38	KYCFPNYVGRPKH	K	Y	C	F	P	N	Y	V	G	R	P	K	H
TK	ABL1	ACTY_HUMAN	Y33	GDQIPKYCFPNYV	G	D	Q	I	P	K	Y	C	F	P	N	Y	V
TK	ABL1	ACTZ_HUMAN	Y38	KYCFPNYVGRPKH	K	Y	C	F	P	N	Y	V	G	R	P	K	H
TK	ABL1	ACTZ_HUMAN	Y33	GDQIPKYCFPNYV	G	D	Q	I	P	K	Y	C	F	P	N	Y	V
TK	ABL1	ADAS_HUMAN	Y645	LKSVKEYVDPNNI	L	K	S	V	K	E	Y	V	D	P	N	N	I
TK	ABL1	AHSA1_HUMAN	Y223	TSPEELYRVFTTQ	T	S	P	E	E	L	Y	R	V	F	T	T	Q
TK	ABL1	AIP_HUMAN	Y203	EAAAKYYDAIACL	E	A	A	A	K	Y	Y	D	A	I	A	C	L
TK	ABL1	AIP_HUMAN	Y202	KEAAAKYYDAIAC	K	E	A	A	A	K	Y	Y	D	A	I	A	C
TK	ABL1	AKAP8_HUMAN	Y311	RKQFQLYEEPDTK	R	K	Q	F	Q	L	Y	E	E	P	D	T	K
TK	ABL1	AL7A1_HUMAN	Y69	GEVITTYCPANNE	G	E	V	I	T	T	Y	C	P	A	N	N	E
TK	ABL1	ALDOC_HUMAN	Y358	AAAQSLYIANHAY	A	A	A	Q	S	L	Y	I	A	N	H	A	Y
TK	ABL1	ALDR_HUMAN	Y40	VAIDVGYRHIDCA	V	A	I	D	V	G	Y	R	H	I	D	C	A
TK	ABL1	ANX11_HUMAN	Y493	GDTSGDYRKILLK	G	D	T	S	G	D	Y	R	K	I	L	L	K
TK	ABL1	ANX11_HUMAN	Y482	MYGKSLYHDISGD	M	Y	G	K	S	L	Y	H	D	I	S	G	D
TK	ABL1	ANX11_HUMAN	Y365	RDAQELYAAGENR	R	D	A	Q	E	L	Y	A	A	G	E	N	R
TK	ABL1	ANXA2_HUMAN	Y238	YKSYSPYDMLESI	Y	K	S	Y	S	P	Y	D	M	L	E	S	I
TK	ABL1	ANXA2_HUMAN	Y199	QDARDLYDAGVKR	Q	D	A	R	D	L	Y	D	A	G	V	K	R
TK	ABL1	ANXA2_HUMAN	Y188	DGSVIDYELIDQD	D	G	S	V	I	D	Y	E	L	I	D	Q	D
TK	ABL1	ANXA5_HUMAN	Y94	SRLYDAYELKHAL	S	R	L	Y	D	A	Y	E	L	K	H	A	L
TK	ABL1	ANXA5_HUMAN	Y91	MKPSRLYDAYELK	M	K	P	S	R	L	Y	D	A	Y	E	L	K
TK	ABL1	AP1B1_HUMAN	Y526	RDRGYIYWRLLST	R	D	R	G	Y	I	Y	W	R	L	L	S	T
TK	ABL1	AP1B1_HUMAN	Y524	DLRDRGYIYWRLL	D	L	R	D	R	G	Y	I	Y	W	R	L	L
TK	ABL1	AP1M1_HUMAN	Y418	ITQNGDYQLRTQJ	I	T	Q	N	G	D	Y	Q	L	R	T	Q	J
TK	ABL1	AP2B1_HUMAN	Y526	RDRGYIYWRLLST	R	D	R	G	Y	I	Y	W	R	L	L	S	T
TK	ABL1	AP2B1_HUMAN	Y524	DLRDRGYIYWRLL	D	L	R	D	R	G	Y	I	Y	W	R	L	L
TK	ABL1	APEX1_HUMAN	Y45	GEGPALYEDPPDQ	G	E	G	P	A	L	Y	E	D	P	P	D	Q
TK	ABL1	APEX1_HUMAN	Y144	CPLKVSYGIGDEE	C	P	L	K	V	S	Y	G	I	G	D	E	E
TK	ABL1	APEX1_HUMAN	Y128	PSDKEGYSGVGLL	P	S	D	K	E	G	Y	S	G	V	G	L	L
TK	ABL1	API5_HUMAN	Y28	GQHKDAYQVILDG	G	Q	H	K	D	A	Y	Q	V	I	L	D	G
TK	ABL1	ARAF_HUMAN	Y155	TNRQQFYHSVQDL	T	N	R	Q	Q	F	Y	H	S	V	Q	D	L
TK	ABL1	ARFG1_HUMAN	Y175	NDDLGSYQGAQGN	N	D	D	L	G	S	Y	Q	G	A	Q	G	N
TK	ABL1	ARHGA_HUMAN	Y1307	SEDSTIYDLLKDP	S	E	D	S	T	I	Y	D	L	L	K	D	P
TK	ABL1	ARHGG_HUMAN	Y216	KDDPQLYQEIQER	K	D	D	P	Q	L	Y	Q	E	I	Q	E	R
TK	ABL1	ARP3_HUMAN	Y400	CHTKKDYEEIGPS	C	H	T	K	K	D	Y	E	E	I	G	P	S
TK	ABL1	ARP3_HUMAN	Y231	KAVKERYSYVCPD	K	A	V	K	E	R	Y	S	Y	V	C	P	D
TK	ABL1	ASSY_HUMAN	Y163	RNDLMEYAKQHGI	R	N	D	L	M	E	Y	A	K	Q	H	G	I
TK	ABL1	ATG2B_HUMAN	Y2012	DTAQTIYETAARE	D	T	A	Q	T	I	Y	E	T	A	A	R	E
TK	ABL1	ATG3_HUMAN	Y18	ALEVAEYLTPVLK	A	L	E	V	A	E	Y	L	T	P	V	L	K
TK	ABL1	ATPB_HUMAN	Y418	IVGSEHYDVARGV	I	V	G	S	E	H	Y	D	V	A	R	G	V
TK	ABL1	ATPG_HUMAN	Y77	LGSLALYEKADIK	L	G	S	L	A	L	Y	E	K	A	D	I	K
TK	ABL1	ATPG_HUMAN	Y69	LKPARIYGLGSLA	L	K	P	A	R	I	Y	G	L	G	S	L	A
TK	ABL1	ATX2_HUMAN	Y454	IESSAQYKARVAL	I	E	S	S	A	Q	Y	K	A	R	V	A	L
TK	ABL1	ATX2L_HUMAN	Y270	YGVKTTYDSSLSS	Y	G	V	K	T	T	Y	D	S	S	L	S	S
TK	ABL1	AXA2L_HUMAN	Y238	YKSYSPYDMLESI	Y	K	S	Y	S	P	Y	D	M	L	E	S	I
TK	ABL1	BAIP2_HUMAN	Y164	SDKELQYIDAISN	S	D	K	E	L	Q	Y	I	D	A	I	S	N
TK	ABL1	BL1S3_HUMAN	Y40	SEEEELYLGPSGP	S	E	E	E	E	L	Y	L	G	P	S	G	P
TK	ABL1	BLVRB_HUMAN	Y194	CLTTDEYDGHSTY	C	L	T	T	D	E	Y	D	G	H	S	T	Y
TK	ABL1	BLVRB_HUMAN	Y205	TYPSHQYQJJJJJ	T	Y	P	S	H	Q	Y	Q	J	J	J	J	J
TK	ABL1	BMS1_HUMAN	Y780	AEDEELYGDFEDL	A	E	D	E	E	L	Y	G	D	F	E	D	L
TK	ABL1	BOD1_HUMAN	Y82	VDTKPAYQNLRQK	V	D	T	K	P	A	Y	Q	N	L	R	Q	K
TK	ABL1	BZW1_HUMAN	Y232	VEHFTKYFTEAGL	V	E	H	F	T	K	Y	F	T	E	A	G	L
TK	ABL1	CALR_HUMAN	Y109	IDCGGGYVKLFPN	I	D	C	G	G	G	Y	V	K	L	F	P	N
TK	ABL1	CALU_HUMAN	Y47	DAQSFDYDHDAFL	D	A	Q	S	F	D	Y	D	H	D	A	F	L
TK	ABL1	CALU_HUMAN	Y263	WILPSDYDHAEAE	W	I	L	P	S	D	Y	D	H	A	E	A	E
TK	ABL1	CALU_HUMAN	Y187	HPEEYDYMKDIVV	H	P	E	E	Y	D	Y	M	K	D	I	V	V
TK	ABL1	CALU_HUMAN	Y185	FLHPEEYDYMKDI	F	L	H	P	E	E	Y	D	Y	M	K	D	I
TK	ABL1	CALU_HUMAN	Y106	AQKRWIYEDVERQ	A	Q	K	R	W	I	Y	E	D	V	E	R	Q
TK	ABL1	CALX_HUMAN	Y70	VPTGEVYFADSFD	V	P	T	G	E	V	Y	F	A	D	S	F	D
TK	ABL1	CAN1_HUMAN	Y42	KYLGQDYEQLRVR	K	Y	L	G	Q	D	Y	E	Q	L	R	V	R
TK	ABL1	CAPZB_HUMAN	Y59	KVVGKDYLLCDYN	K	V	V	G	K	D	Y	L	L	C	D	Y	N
TK	ABL1	CAPZB_HUMAN	Y232	STLNEIYFGKTKD	S	T	L	N	E	I	Y	F	G	K	T	K	D
TK	ABL1	CATB_HUMAN	Y244	DIMAEIYKNGPVE	D	I	M	A	E	I	Y	K	N	G	P	V	E
TK	ABL1	CATC_HUMAN	Y438	GWGENGYFRIRRG	G	W	G	E	N	G	Y	F	R	I	R	R	G
TK	ABL1	CATL1_HUMAN	Y112	FQEPLFYEAPRSV	F	Q	E	P	L	F	Y	E	A	P	R	S	V
TK	ABL1	CATZ_HUMAN	Y76	NVDGVNYASITRN	N	V	D	G	V	N	Y	A	S	I	T	R	N
TK	ABL1	CAZA1_HUMAN	Y247	TAISENYQTMSDT	T	A	I	S	E	N	Y	Q	T	M	S	D	T
TK	ABL1	CAZA1_HUMAN	Y239	ENAENEYQTAISE	E	N	A	E	N	E	Y	Q	T	A	I	S	E
TK	ABL1	CCNB1_HUMAN	Y175	EYVKDIYAYLRQL	E	Y	V	K	D	I	Y	A	Y	L	R	Q	L
TK	ABL1	CD59_HUMAN	Y87	ENELTYYCCKKDL	E	N	E	L	T	Y	Y	C	C	K	K	D	L
TK	ABL1	CDK1_HUMAN	Y19	GTYGVVYKGRHKT	G	T	Y	G	V	V	Y	K	G	R	H	K	T
TK	ABL1	CDK1_HUMAN	Y15	KIGEGTYGVVYKG	K	I	G	E	G	T	Y	G	V	V	Y	K	G
TK	ABL1	CDK2_HUMAN	Y19	GTYGVVYKARNKL	G	T	Y	G	V	V	Y	K	A	R	N	K	L
TK	ABL1	CDK2_HUMAN	Y15	KIGEGTYGVVYKA	K	I	G	E	G	T	Y	G	V	V	Y	K	A
TK	ABL1	CDK3_HUMAN	Y19	GTYGVVYKAKNRE	G	T	Y	G	V	V	Y	K	A	K	N	R	E
TK	ABL1	CDK3_HUMAN	Y15	KIGEGTYGVVYKA	K	I	G	E	G	T	Y	G	V	V	Y	K	A
TK	ABL1	CDK6_HUMAN	Y24	EIGEGAYGKVFKA	E	I	G	E	G	A	Y	G	K	V	F	K	A
TK	ABL1	CDK6_HUMAN	Y13	CRADQQYECVAEI	C	R	A	D	Q	Q	Y	E	C	V	A	E	I
TK	ABL1	CDV3_HUMAN	Y244	LQLDNQYAVLENQ	L	Q	L	D	N	Q	Y	A	V	L	E	N	Q
TK	ABL1	CE170_HUMAN	Y364	KSDVPVYLKRLKG	K	S	D	V	P	V	Y	L	K	R	L	K	G
TK	ABL1	CEBPB_HUMAN	Y139	KPAEYGYVSLGRL	K	P	A	E	Y	G	Y	V	S	L	G	R	L
TK	ABL1	CEBPB_HUMAN	Y137	CKKPAEYGYVSLG	C	K	K	P	A	E	Y	G	Y	V	S	L	G
TK	ABL1	CH10_HUMAN	Y88	VLDDKDYFLFRDG	V	L	D	D	K	D	Y	F	L	F	R	D	G
TK	ABL1	CH60_HUMAN	Y243	CEFQDAYVLLSEK	C	E	F	Q	D	A	Y	V	L	L	S	E	K
TK	ABL1	CH60_HUMAN	Y227	RGYISPYFINTSK	R	G	Y	I	S	P	Y	F	I	N	T	S	K
TK	ABL1	CH60_HUMAN	Y223	MKFDRGYISPYFI	M	K	F	D	R	G	Y	I	S	P	Y	F	I
TK	ABL1	CHERP_HUMAN	Y903	YRRNKSYSFIARM	Y	R	R	N	K	S	Y	S	F	I	A	R	M
TK	ABL1	CHERP_HUMAN	Y897	DDPYENYRRNKSY	D	D	P	Y	E	N	Y	R	R	N	K	S	Y
TK	ABL1	CHERP_HUMAN	Y894	VALDDPYENYRRN	V	A	L	D	D	P	Y	E	N	Y	R	R	N
TK	ABL1	CHERP_HUMAN	Y714	WEQNGLYEFFRAK	W	E	Q	N	G	L	Y	E	F	F	R	A	K
TK	ABL1	CIP4_HUMAN	Y190	EESKNEYAAQLQR	E	E	S	K	N	E	Y	A	A	Q	L	Q	R
TK	ABL1	CISY_HUMAN	Y80	GMKGLVYETSVLD	G	M	K	G	L	V	Y	E	T	S	V	L	D
TK	ABL1	CISY_HUMAN	Y345	GRVVPGYGHAVLR	G	R	V	V	P	G	Y	G	H	A	V	L	R
TK	ABL1	CKS1_HUMAN	Y19	DDEEFEYRHVMLP	D	D	E	E	F	E	Y	R	H	V	M	L	P
TK	ABL1	CL029_HUMAN	Y50	ALDADIYSAIPTE	A	L	D	A	D	I	Y	S	A	I	P	T	E
TK	ABL1	CLH1_HUMAN	Y921	HLACVAYERGQCD	H	L	A	C	V	A	Y	E	R	G	Q	C	D
TK	ABL1	CLH1_HUMAN	Y883	NALAKIYIDSNNN	N	A	L	A	K	I	Y	I	D	S	N	N	N
TK	ABL1	CLH1_HUMAN	Y1477	FITEEDYQALRTS	F	I	T	E	E	D	Y	Q	A	L	R	T	S
TK	ABL1	CLH2_HUMAN	Y921	HLACVAYERGQCD	H	L	A	C	V	A	Y	E	R	G	Q	C	D
TK	ABL1	CLIC1_HUMAN	Y233	EEIELAYEQVAKA	E	E	I	E	L	A	Y	E	Q	V	A	K	A
TK	ABL1	CLIC4_HUMAN	Y244	KEVEIAYSDVAKR	K	E	V	E	I	A	Y	S	D	V	A	K	R
TK	ABL1	CLIP1_HUMAN	Y269	FQCQPKYGLFAPV	F	Q	C	Q	P	K	Y	G	L	F	A	P	V
TK	ABL1	CLPP_HUMAN	Y209	KQLYNIYAKHTKQ	K	Q	L	Y	N	I	Y	A	K	H	T	K	Q
TK	ABL1	CNBP_HUMAN	Y120	ADEQKCYSCGEFG	A	D	E	Q	K	C	Y	S	C	G	E	F	G
TK	ABL1	CND3_HUMAN	Y929	EKNKEVYMTPLRG	E	K	N	K	E	V	Y	M	T	P	L	R	G
TK	ABL1	CNN3_HUMAN	Y261	QKGMSVYGLGRQV	Q	K	G	M	S	V	Y	G	L	G	R	Q	V
TK	ABL1	CNOT1_HUMAN	Y1572	PKQLAVYEEFARN	P	K	Q	L	A	V	Y	E	E	F	A	R	N
TK	ABL1	CNPY2_HUMAN	Y71	SVVEVPYARSEAH	S	V	V	E	V	P	Y	A	R	S	E	A	H
TK	ABL1	COF1_HUMAN	Y85	DCRYALYDATYET	D	C	R	Y	A	L	Y	D	A	T	Y	E	T
TK	ABL1	COF1_HUMAN	Y82	PDKDCRYALYDAT	P	D	K	D	C	R	Y	A	L	Y	D	A	T
TK	ABL1	COF1_HUMAN	Y68	QTVDDPYATFVKM	Q	T	V	D	D	P	Y	A	T	F	V	K	M
TK	ABL1	COF1_HUMAN	Y140	ELQANCYEEVKDR	E	L	Q	A	N	C	Y	E	E	V	K	D	R
TK	ABL1	COF2_HUMAN	Y85	DCRYALYDATYET	D	C	R	Y	A	L	Y	D	A	T	Y	E	T
TK	ABL1	COF2_HUMAN	Y82	PLNDCRYALYDAT	P	L	N	D	C	R	Y	A	L	Y	D	A	T
TK	ABL1	COPA_HUMAN	Y738	HYQNALYLGDVSE	H	Y	Q	N	A	L	Y	L	G	D	V	S	E
TK	ABL1	COPA_HUMAN	Y733	KDMSGHYQNALYL	K	D	M	S	G	H	Y	Q	N	A	L	Y	L
TK	ABL1	COPA_HUMAN	S730	EIRKDMSGHYQNA	E	I	R	K	D	M	S	G	H	Y	Q	N	A
TK	ABL1	COPA_HUMAN	Y394	NSTYDLYTIPKDA	N	S	T	Y	D	L	Y	T	I	P	K	D	A
TK	ABL1	COPA_HUMAN	Y391	NLENSTYDLYTIP	N	L	E	N	S	T	Y	D	L	Y	T	I	P
TK	ABL1	COPE_HUMAN	Y304	DRLVLQYAPSAJJ	D	R	L	V	L	Q	Y	A	P	S	A	J	J
TK	ABL1	COX41_HUMAN	Y38	DFSLPAYMDRRDH	D	F	S	L	P	A	Y	M	D	R	R	D	H
TK	ABL1	CP51A_HUMAN	Y131	LNAEDVYSRLTTP	L	N	A	E	D	V	Y	S	R	L	T	T	P
TK	ABL1	CPSF3_HUMAN	Y677	LAAQRLYEALTPV	L	A	A	Q	R	L	Y	E	A	L	T	P	V
TK	ABL1	CPSF6_HUMAN	Y395	PYDRGDYGPPGRE	P	Y	D	R	G	D	Y	G	P	P	G	R	E
TK	ABL1	CPSF7_HUMAN	T203	SADGRATPSENLV	S	A	D	G	R	A	T	P	S	E	N	L	V
TK	ABL1	CPSM_HUMAN	Y852	PSSTRIYAIAKAI	P	S	S	T	R	I	Y	A	I	A	K	A	I
TK	ABL1	CPSM_HUMAN	Y1450	KFVHDNYVIRRTA	K	F	V	H	D	N	Y	V	I	R	R	T	A
TK	ABL1	CRKL_HUMAN	Y15	SDRSAWYMGPVSR	S	D	R	S	A	W	Y	M	G	P	V	S	R
TK	ABL1	CSDE1_HUMAN	Y597	EADPTIYSGKVIR	E	A	D	P	T	I	Y	S	G	K	V	I	R
TK	ABL1	CSDE1_HUMAN	Y461	EDGIIAYDDCGVK	E	D	G	I	I	A	Y	D	D	C	G	V	K
TK	ABL1	CSK21_HUMAN	Y255	LGTEDLYDYIDKY	L	G	T	E	D	L	Y	D	Y	I	D	K	Y
TK	ABL1	CSN1_HUMAN	Y172	DDLGDHYLDCGDL	D	D	L	G	D	H	Y	L	D	C	G	D	L
TK	ABL1	CSN5_HUMAN	Y203	DEGPSEYQTIPLN	D	E	G	P	S	E	Y	Q	T	I	P	L	N
TK	ABL1	CSTF1_HUMAN	Y67	DDTAVQYAIGRSD	D	D	T	A	V	Q	Y	A	I	G	R	S	D
TK	ABL1	CSTF3_HUMAN	Y708	PPVHDIYRARQQK	P	P	V	H	D	I	Y	R	A	R	Q	Q	K
TK	ABL1	CTGE2_HUMAN	Y307	GERNQIYIQLSEV	G	E	R	N	Q	I	Y	I	Q	L	S	E	V
TK	ABL1	CTNA1_HUMAN	Y177	QDLGIQYKALKPE	Q	D	L	G	I	Q	Y	K	A	L	K	P	E
TK	ABL1	CTND1_HUMAN	Y228	PGGSDNYGSLSRV	P	G	G	S	D	N	Y	G	S	L	S	R	V
TK	ABL1	CUL4A_HUMAN	Y259	EREVPEYLNHVSK	E	R	E	V	P	E	Y	L	N	H	V	S	K
TK	ABL1	CYTB_HUMAN	Y97	KHDELTYFJJJJJ	K	H	D	E	L	T	Y	F	J	J	J	J	J
TK	ABL1	DAB2_HUMAN	Y38	PEKTDEYLLARFK	P	E	K	T	D	E	Y	L	L	A	R	F	K
TK	ABL1	DBNL_HUMAN	Y16	PALQEAYVRVVTE	P	A	L	Q	E	A	Y	V	R	V	V	T	E
TK	ABL1	DCTN2_HUMAN	Y6	JJJJJJYADLPGI	J	J	J	J	J	J	Y	A	D	L	P	G	I
TK	ABL1	DDX42_HUMAN	Y573	IKTVINYDVARDI	I	K	T	V	I	N	Y	D	V	A	R	D	I
TK	ABL1	DDX5_HUMAN	Y190	QQVAAEYCRACRL	Q	Q	V	A	A	E	Y	C	R	A	C	R	L
TK	ABL1	DDX6_HUMAN	Y473	SLYVAEYHSEPVE	S	L	Y	V	A	E	Y	H	S	E	P	V	E
TK	ABL1	DDX6_HUMAN	Y469	NIDKSLYVAEYHS	N	I	D	K	S	L	Y	V	A	E	Y	H	S
TK	ABL1	DESP_HUMAN	Y56	DQNSDGYCQTGTM	D	Q	N	S	D	G	Y	C	Q	T	G	T	M
TK	ABL1	DHB12_HUMAN	Y115	FASEDIYDKIKTG	F	A	S	E	D	I	Y	D	K	I	K	T	G
TK	ABL1	DHX9_HUMAN	Y68	ARDFVNYLVRINE	A	R	D	F	V	N	Y	L	V	R	I	N	E
TK	ABL1	DHX9_HUMAN	Y132	EVGASGYGVPGPT	E	V	G	A	S	G	Y	G	V	P	G	P	T
TK	ABL1	DLG3_HUMAN	Y673	EVDGQDYHFVVSR	E	V	D	G	Q	D	Y	H	F	V	V	S	R
TK	ABL1	DNJA1_HUMAN	Y311	NEGMPIYRRPYEK	N	E	G	M	P	I	Y	R	R	P	Y	E	K
TK	ABL1	DNJA2_HUMAN	Y69	RELYDRYGEQGLR	R	E	L	Y	D	R	Y	G	E	Q	G	L	R
TK	ABL1	DNJA2_HUMAN	Y66	PEKRELYDRYGEQ	P	E	K	R	E	L	Y	D	R	Y	G	E	Q
TK	ABL1	DNJA2_HUMAN	Y128	VSLEDLYNGKTTK	V	S	L	E	D	L	Y	N	G	K	T	T	K
TK	ABL1	DNJB1_HUMAN	Y52	KEIAEAYDVLSDP	K	E	I	A	E	A	Y	D	V	L	S	D	P
TK	ABL1	DNJB1_HUMAN	Y176	VSLEEIYSGCTKK	V	S	L	E	E	I	Y	S	G	C	T	K	K
TK	ABL1	DNJB1_HUMAN	Y5	JJJJJYYQTLGLA	J	J	J	J	J	Y	Y	Q	T	L	G	L	A
TK	ABL1	DNJB1_HUMAN	Y6	JJJJJJYQTLGLA	J	J	J	J	J	J	Y	Q	T	L	G	L	A
TK	ABL1	DNJB4_HUMAN	Y172	VSLEEIYSGCTKR	V	S	L	E	E	I	Y	S	G	C	T	K	R
TK	ABL1	DNJC2_HUMAN	Y274	TLVDNAYSCDPRI	T	L	V	D	N	A	Y	S	C	D	P	R	I
TK	ABL1	DNJC7_HUMAN	Y48	KDYNEAYNYYTKA	K	D	Y	N	E	A	Y	N	Y	Y	T	K	A
TK	ABL1	DNM1L_HUMAN	Y266	DSIRDEYAFLQKK	D	S	I	R	D	E	Y	A	F	L	Q	K	K
TK	ABL1	DNM1L_HUMAN	Y101	HTKNKLYTDFDEI	H	T	K	N	K	L	Y	T	D	F	D	E	I
TK	ABL1	DNMT1_HUMAN	Y969	PVDEDLYPEHYRK	P	V	D	E	D	L	Y	P	E	H	Y	R	K
TK	ABL1	DPYL1_HUMAN	Y479	AFPEHLYQRVKIR	A	F	P	E	H	L	Y	Q	R	V	K	I	R
TK	ABL1	DSG2_HUMAN	Y968	IVTERVYAPASTL	I	V	T	E	R	V	Y	A	P	A	S	T	L
TK	ABL1	DUS3_HUMAN	Y38	EVTPRIYVGNASV	E	V	T	P	R	I	Y	V	G	N	A	S	V
TK	ABL1	DUT_HUMAN	Y167	ALPSGCYGRVAPR	A	L	P	S	G	C	Y	G	R	V	A	P	R
TK	ABL1	DYHC1_HUMAN	Y2086	LSSQSHYDFGLRA	L	S	S	Q	S	H	Y	D	F	G	L	R	A
TK	ABL1	EBP2_HUMAN	Y265	WNTRESYDDVSSF	W	N	T	R	E	S	Y	D	D	V	S	S	F
TK	ABL1	ECHB_HUMAN	Y244	RLEQDEYALRSHS	R	L	E	Q	D	E	Y	A	L	R	S	H	S
TK	ABL1	EF1A1_HUMAN	Y29	TTGHLIYKCGGID	T	T	G	H	L	I	Y	K	C	G	G	I	D
TK	ABL1	EF1A2_HUMAN	Y29	TTGHLIYKCGGID	T	T	G	H	L	I	Y	K	C	G	G	I	D
TK	ABL1	EF1A3_HUMAN	Y29	TTGHLIYKCGGID	T	T	G	H	L	I	Y	K	C	G	G	I	D
TK	ABL1	EF1B_HUMAN	Y18	LQVLNDYLADKSY	L	Q	V	L	N	D	Y	L	A	D	K	S	Y
TK	ABL1	EF1D_HUMAN	Y26	DAERRFYEQMNGP	D	A	E	R	R	F	Y	E	Q	M	N	G	P
TK	ABL1	EF2_HUMAN	S732	RRCLYASVLTAQP	R	R	C	L	Y	A	S	V	L	T	A	Q	P
TK	ABL1	EF2_HUMAN	Y730	TARRCLYASVLTA	T	A	R	R	C	L	Y	A	S	V	L	T	A
TK	ABL1	EF2_HUMAN	Y671	ITKGVQYLNEIKD	I	T	K	G	V	Q	Y	L	N	E	I	K	D
TK	ABL1	EF2_HUMAN	Y639	RYLAEKYEWDVAE	R	Y	L	A	E	K	Y	E	W	D	V	A	E
TK	ABL1	EF2_HUMAN	Y634	LKQRARYLAEKYE	L	K	Q	R	A	R	Y	L	A	E	K	Y	E
TK	ABL1	EF2_HUMAN	Y443	GKKEDLYLKPIQR	G	K	K	E	D	L	Y	L	K	P	I	Q	R
TK	ABL1	EF2_HUMAN	Y373	YRCELLYEGPPDD	Y	R	C	E	L	L	Y	E	G	P	P	D	D
TK	ABL1	EFTU_HUMAN	Y92	GAKFKKYEEIDNA	G	A	K	F	K	K	Y	E	E	I	D	N	A
TK	ABL1	EFTU_HUMAN	Y357	KVEAQVYILSKEE	K	V	E	A	Q	V	Y	I	L	S	K	E	E
TK	ABL1	EFTU_HUMAN	Y122	STAARHYAHTDCP	S	T	A	A	R	H	Y	A	H	T	D	C	P
TK	ABL1	EFTU_HUMAN	Y115	NAAHVEYSTAARH	N	A	A	H	V	E	Y	S	T	A	A	R	H
TK	ABL1	EH1L1_HUMAN	T1359	LQRFQDTSQYVCA	L	Q	R	F	Q	D	T	S	Q	Y	V	C	A
TK	ABL1	EHBP1_HUMAN	Y585	VDQEKFYAELSDL	V	D	Q	E	K	F	Y	A	E	L	S	D	L
TK	ABL1	EHD1_HUMAN	Y339	NNLGEIYQKIERE	N	N	L	G	E	I	Y	Q	K	I	E	R	E
TK	ABL1	EIF1_HUMAN	Y30	PAGTEDYIHIRIQ	P	A	G	T	E	D	Y	I	H	I	R	I	Q
TK	ABL1	EIF1B_HUMAN	Y30	PAGTEDYIHIRIQ	P	A	G	T	E	D	Y	I	H	I	R	I	Q
TK	ABL1	EIF3D_HUMAN	Y50	DWTGATYQDKRYT	D	W	T	G	A	T	Y	Q	D	K	R	Y	T
TK	ABL1	EIF3D_HUMAN	Y30	QFRDMPYQPFSKG	Q	F	R	D	M	P	Y	Q	P	F	S	K	G
TK	ABL1	EIF3D_HUMAN	Y202	CGALEYYDKAFDR	C	G	A	L	E	Y	Y	D	K	A	F	D	R
TK	ABL1	EIF3D_HUMAN	Y201	CCGALEYYDKAFD	C	C	G	A	L	E	Y	Y	D	K	A	F	D
TK	ABL1	EIF3E_HUMAN	Y445	TQDSGFYJJJJJJ	T	Q	D	S	G	F	Y	J	J	J	J	J	J
TK	ABL1	EIF3K_HUMAN	Y21	LKGIDRYNPENLA	L	K	G	I	D	R	Y	N	P	E	N	L	A
TK	ABL1	EIF3L_HUMAN	Y415	YEELFSYSCPKFL	Y	E	E	L	F	S	Y	S	C	P	K	F	L
TK	ABL1	EIF3L_HUMAN	Y409	KGDPQVYEELFSY	K	G	D	P	Q	V	Y	E	E	L	F	S	Y
TK	ABL1	ELOA1_HUMAN	Y138	EEMEGDYQETWKA	E	E	M	E	G	D	Y	Q	E	T	W	K	A
TK	ABL1	ELOC_HUMAN	Y8	DGEEKTYGGCEGP	D	G	E	E	K	T	Y	G	G	C	E	G	P
TK	ABL1	ELOC_HUMAN	Y18	EGPDAMYVKLISS	E	G	P	D	A	M	Y	V	K	L	I	S	S
TK	ABL1	ENAH_HUMAN	Y87	RDARQVYGLNFGS	R	D	A	R	Q	V	Y	G	L	N	F	G	S
TK	ABL1	ENOA_HUMAN	Y44	GASTGIYEALELR	G	A	S	T	G	I	Y	E	A	L	E	L	R
TK	ABL1	ENOA_HUMAN	Y407	SERLAKYNQLLRI	S	E	R	L	A	K	Y	N	Q	L	L	R	I
TK	ABL1	ENOA_HUMAN	Y280	DQLADLYKSFIKD	D	Q	L	A	D	L	Y	K	S	F	I	K	D
TK	ABL1	ENOA_HUMAN	Y270	PDDPSRYISPDQL	P	D	D	P	S	R	Y	I	S	P	D	Q	L
TK	ABL1	ENOA_HUMAN	Y189	RIGAEVYHNLKNV	R	I	G	A	E	V	Y	H	N	L	K	N	V
TK	ABL1	ENOA_HUMAN	Y131	EKGVPLYRHIADL	E	K	G	V	P	L	Y	R	H	I	A	D	L
TK	ABL1	ENOB_HUMAN	Y44	GASTGIYEALELR	G	A	S	T	G	I	Y	E	A	L	E	L	R
TK	ABL1	ENOB_HUMAN	Y189	RIGAEVYHHLKGV	R	I	G	A	E	V	Y	H	H	L	K	G	V
TK	ABL1	ENOB_HUMAN	Y131	EKGVPLYRHIADL	E	K	G	V	P	L	Y	R	H	I	A	D	L
TK	ABL1	ENOG_HUMAN	Y44	GASTGIYEALELR	G	A	S	T	G	I	Y	E	A	L	E	L	R
TK	ABL1	ENPL_HUMAN	Y727	ATLRSGYLLPDTK	A	T	L	R	S	G	Y	L	L	P	D	T	K
TK	ABL1	ENPL_HUMAN	Y678	DISTNYYASQKKT	D	I	S	T	N	Y	Y	A	S	Q	K	K	T
TK	ABL1	ENPL_HUMAN	Y677	KDISTNYYASQKK	K	D	I	S	T	N	Y	Y	A	S	Q	K	K
TK	ABL1	ENPL_HUMAN	Y652	ALVASQYGWSGNM	A	L	V	A	S	Q	Y	G	W	S	G	N	M
TK	ABL1	ENPL_HUMAN	Y539	EKQDKIYFMAGSS	E	K	Q	D	K	I	Y	F	M	A	G	S	S
TK	ABL1	ENPL_HUMAN	Y527	ITSLDQYVERMKE	I	T	S	L	D	Q	Y	V	E	R	M	K	E
TK	ABL1	ENPL_HUMAN	Y429	HDMMPKYLNFVKG	H	D	M	M	P	K	Y	L	N	F	V	K	G
TK	ABL1	ENPL_HUMAN	Y401	RGLFDEYGSKKSD	R	G	L	F	D	E	Y	G	S	K	K	S	D
TK	ABL1	ENPL_HUMAN	Y258	KEEASDYLELDTI	K	E	E	A	S	D	Y	L	E	L	D	T	I
TK	ABL1	ENPLL_HUMAN	Y58	RGLFDEYGSKKSD	R	G	L	F	D	E	Y	G	S	K	K	S	D
TK	ABL1	EPN1_HUMAN	Y101	QCKENMYAVQTLK	Q	C	K	E	N	M	Y	A	V	Q	T	L	K
TK	ABL1	ERP44_HUMAN	Y397	APSEYRYTLLRDR	A	P	S	E	Y	R	Y	T	L	L	R	D	R
TK	ABL1	EXOS4_HUMAN	Y53	KALAVVYGPHEIR	K	A	L	A	V	V	Y	G	P	H	E	I	R
TK	ABL1	EXOS7_HUMAN	Y187	ELSDDPYDCIRLS	E	L	S	D	D	P	Y	D	C	I	R	L	S
TK	ABL1	EXOS7_HUMAN	Y13	SEAEKVYIVHGVQ	S	E	A	E	K	V	Y	I	V	H	G	V	Q
TK	ABL1	EZRI_HUMAN	Y424	AAELAEYTAKIAL	A	A	E	L	A	E	Y	T	A	K	I	A	L
TK	ABL1	F10A1_HUMAN	Y185	PDSAQPYKWRGKA	P	D	S	A	Q	P	Y	K	W	R	G	K	A
TK	ABL1	F10A5_HUMAN	Y185	PDSAQPYKWRGKA	P	D	S	A	Q	P	Y	K	W	R	G	K	A
TK	ABL1	FADS1_HUMAN	Y19	QGPTPRYFTWDEV	Q	G	P	T	P	R	Y	F	T	W	D	E	V
TK	ABL1	FAK1_HUMAN	Y925	RSNDKVYENVTGL	R	S	N	D	K	V	Y	E	N	V	T	G	L
TK	ABL1	FAS_HUMAN	Y45	RWKAGLYGLPRRS	R	W	K	A	G	L	Y	G	L	P	R	R	S
TK	ABL1	FAS_HUMAN	Y289	APESFEYIEAHGT	A	P	E	S	F	E	Y	I	E	A	H	G	T
TK	ABL1	FAS_HUMAN	Y277	QLIRSLYQSAGVA	Q	L	I	R	S	L	Y	Q	S	A	G	V	A
TK	ABL1	FAS_HUMAN	Y2462	EDLGADYNLSQVC	E	D	L	G	A	D	Y	N	L	S	Q	V	C
TK	ABL1	FAS_HUMAN	Y2034	NAGQSNYGFANSA	N	A	G	Q	S	N	Y	G	F	A	N	S	A
TK	ABL1	FBLN3_HUMAN	Y68	VNHYGGYLCLPKT	V	N	H	Y	G	G	Y	L	C	L	P	K	T
TK	ABL1	FBLN3_HUMAN	Y65	MKCVNHYGGYLCL	M	K	C	V	N	H	Y	G	G	Y	L	C	L
TK	ABL1	FERM2_HUMAN	Y673	LDEEMFYKLTSGW	L	D	E	E	M	F	Y	K	L	T	S	G	W
TK	ABL1	FGL1_HUMAN	Y80	LGSKRQYADCSEI	L	G	S	K	R	Q	Y	A	D	C	S	E	I
TK	ABL1	FHL1_HUMAN	Y149	PKGEDFYCVTCHE	P	K	G	E	D	F	Y	C	V	T	C	H	E
TK	ABL1	FHL1_HUMAN	Y117	GDQNVEYKGTVWH	G	D	Q	N	V	E	Y	K	G	T	V	W	H
TK	ABL1	FHL2_HUMAN	Y97	DCYSNEYSSKCQE	D	C	Y	S	N	E	Y	S	S	K	C	Q	E
TK	ABL1	FIGL1_HUMAN	Y663	PKDLELYENWNKT	P	K	D	L	E	L	Y	E	N	W	N	K	T
TK	ABL1	FIP1_HUMAN	T494	ERDHSPTPSVFNS	E	R	D	H	S	P	T	P	S	V	F	N	S
TK	ABL1	FIP1_HUMAN	S492	ERERDHSPTPSVF	E	R	E	R	D	H	S	P	T	P	S	V	F
TK	ABL1	FKB10_HUMAN	Y204	GGTYDTYVGSGWL	G	G	T	Y	D	T	Y	V	G	S	G	W	L
TK	ABL1	FKB10_HUMAN	T200	SYSKGGTYDTYVG	S	Y	S	K	G	G	T	Y	D	T	Y	V	G
TK	ABL1	FKB1A_HUMAN	Y27	QTCVVHYTGMLED	Q	T	C	V	V	H	Y	T	G	M	L	E	D
TK	ABL1	FKBP2_HUMAN	Y112	IPSELGYGERGAP	I	P	S	E	L	G	Y	G	E	R	G	A	P
TK	ABL1	FKBP4_HUMAN	Y411	AREKKLYANMFER	A	R	E	K	K	L	Y	A	N	M	F	E	R
TK	ABL1	FKBP4_HUMAN	Y113	CKPEYAYGSAGSP	C	K	P	E	Y	A	Y	G	S	A	G	S	P
TK	ABL1	FKBP4_HUMAN	Y111	ITCKPEYAYGSAG	I	T	C	K	P	E	Y	A	Y	G	S	A	G
TK	ABL1	FKBP7_HUMAN	Y210	DGDGFISPKEYNV	D	G	D	G	F	I	S	P	K	E	Y	N	V
TK	ABL1	FLNA_HUMAN	Y731	DNGNGTYSCSYVP	D	N	G	N	G	T	Y	S	C	S	Y	V	P
TK	ABL1	FLNA_HUMAN	Y643	PQEAGEYAVHVLC	P	Q	E	A	G	E	Y	A	V	H	V	L	C
TK	ABL1	FLNA_HUMAN	Y373	KSPFEVYVDKSQG	K	S	P	F	E	V	Y	V	D	K	S	Q	G
TK	ABL1	FLNA_HUMAN	Y2379	GALEECYVTEIDQ	G	A	L	E	E	C	Y	V	T	E	I	D	Q
TK	ABL1	FLNB_HUMAN	Y902	LDIIDNYDYSHTV	L	D	I	I	D	N	Y	D	Y	S	H	T	V
TK	ABL1	FLNB_HUMAN	Y2502	SSTETCYSAIPKA	S	S	T	E	T	C	Y	S	A	I	P	K	A
TK	ABL1	FOLR1_HUMAN	Y80	AHKDVSYLYRFNW	A	H	K	D	V	S	Y	L	Y	R	F	N	W
TK	ABL1	FPPS_HUMAN	Y349	RATPEQYQILKEN	R	A	T	P	E	Q	Y	Q	I	L	K	E	N
TK	ABL1	FUBP1_HUMAN	Y58	SLNSNDYGYGGQK	S	L	N	S	N	D	Y	G	Y	G	G	Q	K
TK	ABL1	FXR2_HUMAN	Y614	PVTVADYISRAES	P	V	T	V	A	D	Y	I	S	R	A	E	S
TK	ABL1	FYCO1_HUMAN	Y646	QALQADYQALQQR	Q	A	L	Q	A	D	Y	Q	A	L	Q	Q	R
TK	ABL1	G3BP1_HUMAN	Y56	KPADAVYGQKEIH	K	P	A	D	A	V	Y	G	Q	K	E	I	H
TK	ABL1	G3BP1_HUMAN	S232	DAQKSSSPAPADI	D	A	Q	K	S	S	S	P	A	P	A	D	I
TK	ABL1	G3BP1_HUMAN	Y125	SVANKFYVHNDIF	S	V	A	N	K	F	Y	V	H	N	D	I	F
TK	ABL1	G3P_HUMAN	Y94	GDAGAEYVVESTG	G	D	A	G	A	E	Y	V	V	E	S	T	G
TK	ABL1	G3P_HUMAN	Y320	YDNEFGYSNRVVD	Y	D	N	E	F	G	Y	S	N	R	V	V	D
TK	ABL1	G3P_HUMAN	Y314	VKLISWYDNEFGY	V	K	L	I	S	W	Y	D	N	E	F	G	Y
TK	ABL1	G3P_HUMAN	S241	VPTANVSVVDLTC	V	P	T	A	N	V	S	V	V	D	L	T	C
TK	ABL1	GANAB_HUMAN	Y60	RPGLSPYRALLDS	R	P	G	L	S	P	Y	R	A	L	L	D	S
TK	ABL1	GAR1_HUMAN	Y149	KFYIDPYKLLPLQ	K	F	Y	I	D	P	Y	K	L	L	P	L	Q
TK	ABL1	GAR1_HUMAN	Y145	KKLQKFYIDPYKL	K	K	L	Q	K	F	Y	I	D	P	Y	K	L
TK	ABL1	GBB2_HUMAN	Y145	LPGHTGYLSCCRF	L	P	G	H	T	G	Y	L	S	C	C	R	F
TK	ABL1	GBB4_HUMAN	Y145	LPGHTGYLSCCRF	L	P	G	H	T	G	Y	L	S	C	C	R	F
TK	ABL1	GBF1_HUMAN	Y1323	TSDSEVYTDHGRP	T	S	D	S	E	V	Y	T	D	H	G	R	P
TK	ABL1	GBRL1_HUMAN	Y13	EDHPFEYRKKEGE	E	D	H	P	F	E	Y	R	K	K	E	G	E
TK	ABL1	GCP60_HUMAN	Y492	DCHEEVYAGSHQY	D	C	H	E	E	V	Y	A	G	S	H	Q	Y
TK	ABL1	GCSH_HUMAN	Y164	LMSEEAYEKYIKS	L	M	S	E	E	A	Y	E	K	Y	I	K	S
TK	ABL1	GCSH_HUMAN	Y139	LVNKSCYEDGWLI	L	V	N	K	S	C	Y	E	D	G	W	L	I
TK	ABL1	GDIB_HUMAN	Y203	YLDQPCYETINRI	Y	L	D	Q	P	C	Y	E	T	I	N	R	I
TK	ABL1	GDIR1_HUMAN	Y156	GPRAEEYEFLTPV	G	P	R	A	E	E	Y	E	F	L	T	P	V
TK	ABL1	GDIR1_HUMAN	Y144	KIDKTDYMVGSYG	K	I	D	K	T	D	Y	M	V	G	S	Y	G
TK	ABL1	GGCT_HUMAN	Y156	NGLPLEYQEKLKA	N	G	L	P	L	E	Y	Q	E	K	L	K	A
TK	ABL1	GLGB_HUMAN	Y657	DSDAAEYGGHQRL	D	S	D	A	A	E	Y	G	G	H	Q	R	L
TK	ABL1	GLRX5_HUMAN	Y88	VRDYAAYNVLDDP	V	R	D	Y	A	A	Y	N	V	L	D	D	P
TK	ABL1	GLU2B_HUMAN	Y465	KFSAMKYEQGTGC	K	F	S	A	M	K	Y	E	Q	G	T	G	C
TK	ABL1	GLYC_HUMAN	Y34	DSDVEVYNIIKKE	D	S	D	V	E	V	Y	N	I	I	K	K	E
TK	ABL1	GLYR1_HUMAN	Y548	NDMSAVYRAYIHJ	N	D	M	S	A	V	Y	R	A	Y	I	H	J
TK	ABL1	GNL1_HUMAN	Y599	LAGRNPYALLGED	L	A	G	R	N	P	Y	A	L	L	G	E	D
TK	ABL1	GOGA4_HUMAN	Y2148	KYEKNVYATTVGT	K	Y	E	K	N	V	Y	A	T	T	V	G	T
TK	ABL1	GRHPR_HUMAN	Y255	VNQDDLYQALASG	V	N	Q	D	D	L	Y	Q	A	L	A	S	G
TK	ABL1	GRP75_HUMAN	Y196	VITVPAYFNDSQR	V	I	T	V	P	A	Y	F	N	D	S	Q	R
TK	ABL1	GRP75_HUMAN	Y118	NPNNTFYATKRLI	N	P	N	N	T	F	Y	A	T	K	R	L	I
TK	ABL1	GSHB_HUMAN	Y375	GGGNNLYGEEMVQ	G	G	G	N	N	L	Y	G	E	E	M	V	Q
TK	ABL1	GSHR_HUMAN	Y371	TNVKGIYAVGDVC	T	N	V	K	G	I	Y	A	V	G	D	V	C
TK	ABL1	GSTP1_HUMAN	Y64	DGDLTLYQSNTIL	D	G	D	L	T	L	Y	Q	S	N	T	I	L
TK	ABL1	GUAD_HUMAN	Y441	RNIEEVYVGGKQV	R	N	I	E	E	V	Y	V	G	G	K	Q	V
TK	ABL1	H11_HUMAN	Y74	ALAAAGYDVEKNN	A	L	A	A	A	G	Y	D	V	E	K	N	N
TK	ABL1	H12_HUMAN	Y71	ALAAAGYDVEKNN	A	L	A	A	A	G	Y	D	V	E	K	N	N
TK	ABL1	H13_HUMAN	Y72	ALAAAGYDVEKNN	A	L	A	A	A	G	Y	D	V	E	K	N	N
TK	ABL1	H14_HUMAN	Y71	ALAAAGYDVEKNN	A	L	A	A	A	G	Y	D	V	E	K	N	N
TK	ABL1	H1T_HUMAN	Y75	ALAAAGYDVEKNN	A	L	A	A	A	G	Y	D	V	E	K	N	N
TK	ABL1	H1X_HUMAN	Y48	KNQPGKYSQLVVE	K	N	Q	P	G	K	Y	S	Q	L	V	V	E
TK	ABL1	H2B1B_HUMAN	Y43	SYSIYVYKVLKQV	S	Y	S	I	Y	V	Y	K	V	L	K	Q	V
TK	ABL1	H2B1B_HUMAN	Y41	KESYSIYVYKVLK	K	E	S	Y	S	I	Y	V	Y	K	V	L	K
TK	ABL1	H2B1C_HUMAN	Y43	SYSVYVYKVLKQV	S	Y	S	V	Y	V	Y	K	V	L	K	Q	V
TK	ABL1	H2B1C_HUMAN	Y41	KESYSVYVYKVLK	K	E	S	Y	S	V	Y	V	Y	K	V	L	K
TK	ABL1	H2B1C_HUMAN	Y38	RSRKESYSVYVYK	R	S	R	K	E	S	Y	S	V	Y	V	Y	K
TK	ABL1	H2B1D_HUMAN	Y43	SYSVYVYKVLKQV	S	Y	S	V	Y	V	Y	K	V	L	K	Q	V
TK	ABL1	H2B1D_HUMAN	Y41	KESYSVYVYKVLK	K	E	S	Y	S	V	Y	V	Y	K	V	L	K
TK	ABL1	H2B1D_HUMAN	Y38	RSRKESYSVYVYK	R	S	R	K	E	S	Y	S	V	Y	V	Y	K
TK	ABL1	H2B1H_HUMAN	Y43	SYSVYVYKVLKQV	S	Y	S	V	Y	V	Y	K	V	L	K	Q	V
TK	ABL1	H2B1H_HUMAN	Y41	KESYSVYVYKVLK	K	E	S	Y	S	V	Y	V	Y	K	V	L	K
TK	ABL1	H2B1H_HUMAN	Y38	RSRKESYSVYVYK	R	S	R	K	E	S	Y	S	V	Y	V	Y	K
TK	ABL1	H2B1J_HUMAN	Y43	SYSIYVYKVLKQV	S	Y	S	I	Y	V	Y	K	V	L	K	Q	V
TK	ABL1	H2B1J_HUMAN	Y41	KESYSIYVYKVLK	K	E	S	Y	S	I	Y	V	Y	K	V	L	K
TK	ABL1	H2B1K_HUMAN	Y43	SYSVYVYKVLKQV	S	Y	S	V	Y	V	Y	K	V	L	K	Q	V
TK	ABL1	H2B1K_HUMAN	Y41	KESYSVYVYKVLK	K	E	S	Y	S	V	Y	V	Y	K	V	L	K
TK	ABL1	H2B1K_HUMAN	Y38	RSRKESYSVYVYK	R	S	R	K	E	S	Y	S	V	Y	V	Y	K
TK	ABL1	H2B1L_HUMAN	Y43	SYSVYVYKVLKQV	S	Y	S	V	Y	V	Y	K	V	L	K	Q	V
TK	ABL1	H2B1L_HUMAN	Y41	KESYSVYVYKVLK	K	E	S	Y	S	V	Y	V	Y	K	V	L	K
TK	ABL1	H2B1L_HUMAN	Y38	RSRKESYSVYVYK	R	S	R	K	E	S	Y	S	V	Y	V	Y	K
TK	ABL1	H2B1M_HUMAN	Y43	SYSVYVYKVLKQV	S	Y	S	V	Y	V	Y	K	V	L	K	Q	V
TK	ABL1	H2B1M_HUMAN	Y41	KESYSVYVYKVLK	K	E	S	Y	S	V	Y	V	Y	K	V	L	K
TK	ABL1	H2B1M_HUMAN	Y38	RSRKESYSVYVYK	R	S	R	K	E	S	Y	S	V	Y	V	Y	K
TK	ABL1	H2B1N_HUMAN	Y43	SYSVYVYKVLKQV	S	Y	S	V	Y	V	Y	K	V	L	K	Q	V
TK	ABL1	H2B1N_HUMAN	Y41	KESYSVYVYKVLK	K	E	S	Y	S	V	Y	V	Y	K	V	L	K
TK	ABL1	H2B1N_HUMAN	Y38	RSRKESYSVYVYK	R	S	R	K	E	S	Y	S	V	Y	V	Y	K
TK	ABL1	H2B1O_HUMAN	Y43	SYSIYVYKVLKQV	S	Y	S	I	Y	V	Y	K	V	L	K	Q	V
TK	ABL1	H2B1O_HUMAN	Y41	KESYSIYVYKVLK	K	E	S	Y	S	I	Y	V	Y	K	V	L	K
TK	ABL1	H2B2C_HUMAN	Y43	SYSIYVYKVLKRV	S	Y	S	I	Y	V	Y	K	V	L	K	R	V
TK	ABL1	H2B2C_HUMAN	Y41	KESYSIYVYKVLK	K	E	S	Y	S	I	Y	V	Y	K	V	L	K
TK	ABL1	H2B2D_HUMAN	Y43	SYSIYVYKVLKRV	S	Y	S	I	Y	V	Y	K	V	L	K	R	V
TK	ABL1	H2B2D_HUMAN	Y41	KESYSIYVYKVLK	K	E	S	Y	S	I	Y	V	Y	K	V	L	K
TK	ABL1	H2B2E_HUMAN	Y43	SYSIYVYKVLKQV	S	Y	S	I	Y	V	Y	K	V	L	K	Q	V
TK	ABL1	H2B2E_HUMAN	Y41	KESYSIYVYKVLK	K	E	S	Y	S	I	Y	V	Y	K	V	L	K
TK	ABL1	H2B2F_HUMAN	Y43	SYSVYVYKVLKQV	S	Y	S	V	Y	V	Y	K	V	L	K	Q	V
TK	ABL1	H2B2F_HUMAN	Y41	KESYSVYVYKVLK	K	E	S	Y	S	V	Y	V	Y	K	V	L	K
TK	ABL1	H2B2F_HUMAN	Y38	RSRKESYSVYVYK	R	S	R	K	E	S	Y	S	V	Y	V	Y	K
TK	ABL1	H2B3B_HUMAN	Y43	SYSIYVYKVLKQV	S	Y	S	I	Y	V	Y	K	V	L	K	Q	V
TK	ABL1	H2B3B_HUMAN	Y41	KESYSIYVYKVLK	K	E	S	Y	S	I	Y	V	Y	K	V	L	K
TK	ABL1	H2BFS_HUMAN	Y43	SYSVYVYKVLKQV	S	Y	S	V	Y	V	Y	K	V	L	K	Q	V
TK	ABL1	H2BFS_HUMAN	Y41	KESYSVYVYKVLK	K	E	S	Y	S	V	Y	V	Y	K	V	L	K
TK	ABL1	H2BFS_HUMAN	Y38	RSRKESYSVYVYK	R	S	R	K	E	S	Y	S	V	Y	V	Y	K
TK	ABL1	H90B2_HUMAN	Y56	ALDKIRYESLTDP	A	L	D	K	I	R	Y	E	S	L	T	D	P
TK	ABL1	H90B2_HUMAN	Y261	IQKSIYYITGESK	I	Q	K	S	I	Y	Y	I	T	G	E	S	K
TK	ABL1	H90B2_HUMAN	Y260	EIQKSIYYITGES	E	I	Q	K	S	I	Y	Y	I	T	G	E	S
TK	ABL1	H90B2_HUMAN	Y198	KKIKEKYIDQEEL	K	K	I	K	E	K	Y	I	D	Q	E	E	L
TK	ABL1	H90B3_HUMAN	Y56	ALDKIRYESLTDP	A	L	D	K	I	R	Y	E	S	L	T	D	P
TK	ABL1	H90B3_HUMAN	Y492	DNSTMGYMMAKKH	D	N	S	T	M	G	Y	M	M	A	K	K	H
TK	ABL1	H90B3_HUMAN	Y171	KEDQTEYLEERRV	K	E	D	Q	T	E	Y	L	E	E	R	R	V
TK	ABL1	H90B4_HUMAN	Y32	ALDKIRYESLTDP	A	L	D	K	I	R	Y	E	S	L	T	D	P
TK	ABL1	H90B4_HUMAN	Y167	KEDQTEYLEERWV	K	E	D	Q	T	E	Y	L	E	E	R	W	V
TK	ABL1	HAT1_HUMAN	Y348	MSDAEQYRSYRLD	M	S	D	A	E	Q	Y	R	S	Y	R	L	D
TK	ABL1	HDAC1_HUMAN	S88	DNMSEYSKQMQRF	D	N	M	S	E	Y	S	K	Q	M	Q	R	F
TK	ABL1	HDAC2_HUMAN	S89	DNMSEYSKQMQRF	D	N	M	S	E	Y	S	K	Q	M	Q	R	F
TK	ABL1	HEXB_HUMAN	Y550	QPLYAGYCNHENM	Q	P	L	Y	A	G	Y	C	N	H	E	N	M
TK	ABL1	HEXB_HUMAN	Y547	IAAQPLYAGYCNH	I	A	A	Q	P	L	Y	A	G	Y	C	N	H
TK	ABL1	HEXB_HUMAN	Y526	RDMDDAYDRLTRH	R	D	M	D	D	A	Y	D	R	L	T	R	H
TK	ABL1	HGS_HUMAN	Y216	RVCEPCYEQLNRK	R	V	C	E	P	C	Y	E	Q	L	N	R	K
TK	ABL1	HINT3_HUMAN	Y44	SPEPKDYDSTCVF	S	P	E	P	K	D	Y	D	S	T	C	V	F
TK	ABL1	HMCS1_HUMAN	Y295	RDKNSIYSGLEAF	R	D	K	N	S	I	Y	S	G	L	E	A	F
TK	ABL1	HNRDL_HUMAN	Y167	KKDLTEYLSRFGE	K	K	D	L	T	E	Y	L	S	R	F	G	E
TK	ABL1	HNRH1_HUMAN	Y266	FGRDLNYCFSGMS	F	G	R	D	L	N	Y	C	F	S	G	M	S
TK	ABL1	HNRH2_HUMAN	Y266	FGRDLNYCFSGMS	F	G	R	D	L	N	Y	C	F	S	G	M	S
TK	ABL1	HNRL1_HUMAN	Y510	LDQTNVYGSAQRR	L	D	Q	T	N	V	Y	G	S	A	Q	R	R
TK	ABL1	HNRPK_HUMAN	Y72	KALRTDYNASVSV	K	A	L	R	T	D	Y	N	A	S	V	S	V
TK	ABL1	HNRPK_HUMAN	Y323	GGDLMAYDRRGRP	G	G	D	L	M	A	Y	D	R	R	G	R	P
TK	ABL1	HNRPL_HUMAN	Y474	EDGSCSYKDFSES	E	D	G	S	C	S	Y	K	D	F	S	E	S
TK	ABL1	HNRPL_HUMAN	T282	FKNDQDTWDYTNP	F	K	N	D	Q	D	T	W	D	Y	T	N	P
TK	ABL1	HNRPL_HUMAN	Y257	LNGADIYSGCCTL	L	N	G	A	D	I	Y	S	G	C	C	T	L
TK	ABL1	HNRPM_HUMAN	Y681	ECGHVLYADIKME	E	C	G	H	V	L	Y	A	D	I	K	M	E
TK	ABL1	HNRPQ_HUMAN	Y614	SENQEFYQDTFGQ	S	E	N	Q	E	F	Y	Q	D	T	F	G	Q
TK	ABL1	HNRPQ_HUMAN	Y47	EKLDEIYVAGLVA	E	K	L	D	E	I	Y	V	A	G	L	V	A
TK	ABL1	HNRPQ_HUMAN	Y373	VKKLKDYAFIHFD	V	K	K	L	K	D	Y	A	F	I	H	F	D
TK	ABL1	HNRPQ_HUMAN	Y293	GFCFLEYEDHKTA	G	F	C	F	L	E	Y	E	D	H	K	T	A
TK	ABL1	HNRPQ_HUMAN	Y276	LTDVILYHQPDDK	L	T	D	V	I	L	Y	H	Q	P	D	D	K
TK	ABL1	HNRPQ_HUMAN	Y133	LLERTGYTLDVTT	L	L	E	R	T	G	Y	T	L	D	V	T	T
TK	ABL1	HNRPR_HUMAN	Y436	AYEDYYYHPPPRM	A	Y	E	D	Y	Y	Y	H	P	P	P	R	M
TK	ABL1	HNRPR_HUMAN	Y435	TAYEDYYYHPPPR	T	A	Y	E	D	Y	Y	Y	H	P	P	P	R
TK	ABL1	HNRPR_HUMAN	Y434	STAYEDYYYHPPP	S	T	A	Y	E	D	Y	Y	Y	H	P	P	P
TK	ABL1	HNRPR_HUMAN	Y376	VKKLKDYAFVHFE	V	K	K	L	K	D	Y	A	F	V	H	F	E
TK	ABL1	HNRPR_HUMAN	Y296	GFCFLEYEDHKSA	G	F	C	F	L	E	Y	E	D	H	K	S	A
TK	ABL1	HNRPR_HUMAN	Y136	LLERTGYTLDVTT	L	L	E	R	T	G	Y	T	L	D	V	T	T
TK	ABL1	HNRPU_HUMAN	Y260	GRGYFEYIEENKY	G	R	G	Y	F	E	Y	I	E	E	N	K	Y
TK	ABL1	HNRPU_HUMAN	Y257	EDHGRGYFEYIEE	E	D	H	G	R	G	Y	F	E	Y	I	E	E
TK	ABL1	HS105_HUMAN	Y643	AVEEYVYEFRDKL	A	V	E	E	Y	V	Y	E	F	R	D	K	L
TK	ABL1	HS105_HUMAN	Y641	KNAVEEYVYEFRD	K	N	A	V	E	E	Y	V	Y	E	F	R	D
TK	ABL1	HS71L_HUMAN	Y547	KNALESYAFNMKS	K	N	A	L	E	S	Y	A	F	N	M	K	S
TK	ABL1	HS71L_HUMAN	Y43	NRTTPSYVAFTDT	N	R	T	T	P	S	Y	V	A	F	T	D	T
TK	ABL1	HS71L_HUMAN	T39	NDQGNRTTPSYVA	N	D	Q	G	N	R	T	T	P	S	Y	V	A
TK	ABL1	HS74L_HUMAN	Y629	AVEEYVYDFRDRL	A	V	E	E	Y	V	Y	D	F	R	D	R	L
TK	ABL1	HS74L_HUMAN	Y600	QDLLNSYIENEGK	Q	D	L	L	N	S	Y	I	E	N	E	G	K
TK	ABL1	HS74L_HUMAN	Y30	ETIANEYSDRCTP	E	T	I	A	N	E	Y	S	D	R	C	T	P
TK	ABL1	HS902_HUMAN	Y283	KKTKEKYIDQEEL	K	K	T	K	E	K	Y	I	D	Q	E	E	L
TK	ABL1	HS902_HUMAN	Y160	HNDDEQYAWESSA	H	N	D	D	E	Q	Y	A	W	E	S	S	A
TK	ABL1	HS905_HUMAN	Y178	NQKHIYYITGETK	N	Q	K	H	I	Y	Y	I	T	G	E	T	K
TK	ABL1	HS905_HUMAN	Y177	ANQKHIYYITGET	A	N	Q	K	H	I	Y	Y	I	T	G	E	T
TK	ABL1	HS90A_HUMAN	Y627	DNSTMGYMAAKKH	D	N	S	T	M	G	Y	M	A	A	K	K	H
TK	ABL1	HS90A_HUMAN	Y61	ALDKIRYESLTDP	A	L	D	K	I	R	Y	E	S	L	T	D	P
TK	ABL1	HS90A_HUMAN	Y493	NQKHIYYITGETK	N	Q	K	H	I	Y	Y	I	T	G	E	T	K
TK	ABL1	HS90A_HUMAN	Y492	ENQKHIYYITGET	E	N	Q	K	H	I	Y	Y	I	T	G	E	T
TK	ABL1	HS90A_HUMAN	Y313	EEYGEFYKSLTND	E	E	Y	G	E	F	Y	K	S	L	T	N	D
TK	ABL1	HS90A_HUMAN	Y309	DITNEEYGEFYKS	D	I	T	N	E	E	Y	G	E	F	Y	K	S
TK	ABL1	HS90A_HUMAN	Y284	KKIKEKYIDQEEL	K	K	I	K	E	K	Y	I	D	Q	E	E	L
TK	ABL1	HS90A_HUMAN	Y197	KEDQTEYLEERRI	K	E	D	Q	T	E	Y	L	E	E	R	R	I
TK	ABL1	HS90A_HUMAN	Y160	HNDDEQYAWESSA	H	N	D	D	E	Q	Y	A	W	E	S	S	A
TK	ABL1	HS90B_HUMAN	Y619	DNSTMGYMMAKKH	D	N	S	T	M	G	Y	M	M	A	K	K	H
TK	ABL1	HS90B_HUMAN	Y56	ALDKIRYESLTDP	A	L	D	K	I	R	Y	E	S	L	T	D	P
TK	ABL1	HS90B_HUMAN	Y520	TEPIDEYCVQQLK	T	E	P	I	D	E	Y	C	V	Q	Q	L	K
TK	ABL1	HS90B_HUMAN	Y512	RGFEVVYMTEPID	R	G	F	E	V	V	Y	M	T	E	P	I	D
TK	ABL1	HS90B_HUMAN	Y485	TQKSIYYITGESK	T	Q	K	S	I	Y	Y	I	T	G	E	S	K
TK	ABL1	HS90B_HUMAN	Y484	ETQKSIYYITGES	E	T	Q	K	S	I	Y	Y	I	T	G	E	S
TK	ABL1	HS90B_HUMAN	Y472	MTSLSEYVSRMKE	M	T	S	L	S	E	Y	V	S	R	M	K	E
TK	ABL1	HS90B_HUMAN	S462	RYHTSQSGDEMTS	R	Y	H	T	S	Q	S	G	D	E	M	T	S
TK	ABL1	HS90B_HUMAN	Y430	ENYKKFYEAFSKN	E	N	Y	K	K	F	Y	E	A	F	S	K	N
TK	ABL1	HS90B_HUMAN	Y305	EEYGEFYKSLTND	E	E	Y	G	E	F	Y	K	S	L	T	N	D
TK	ABL1	HS90B_HUMAN	Y301	DITQEEYGEFYKS	D	I	T	Q	E	E	Y	G	E	F	Y	K	S
TK	ABL1	HS90B_HUMAN	Y276	KKIKEKYIDQEEL	K	K	I	K	E	K	Y	I	D	Q	E	E	L
TK	ABL1	HS90B_HUMAN	Y192	KEDQTEYLEERRV	K	E	D	Q	T	E	Y	L	E	E	R	R	V
TK	ABL1	HS90B_HUMAN	Y155	HNDDEQYAWESSA	H	N	D	D	E	Q	Y	A	W	E	S	S	A
TK	ABL1	HSF1_HUMAN	S363	TEGRPPSPPPTST	T	E	G	R	P	P	S	P	P	P	T	S	T
TK	ABL1	HSP72_HUMAN	Y42	NRTTPSYVAFTDT	N	R	T	T	P	S	Y	V	A	F	T	D	T
TK	ABL1	HSP72_HUMAN	T38	NDQGNRTTPSYVA	N	D	Q	G	N	R	T	T	P	S	Y	V	A
TK	ABL1	HSP74_HUMAN	Y626	AVEEYVYEMRDKL	A	V	E	E	Y	V	Y	E	M	R	D	K	L
TK	ABL1	HSP74_HUMAN	Y597	REMLNLYIENEGK	R	E	M	L	N	L	Y	I	E	N	E	G	K
TK	ABL1	HSP74_HUMAN	Y336	LKKEDIYAVEIVG	L	K	K	E	D	I	Y	A	V	E	I	V	G
TK	ABL1	HSP74_HUMAN	Y30	ETIANEYSDRCTP	E	T	I	A	N	E	Y	S	D	R	C	T	P
TK	ABL1	HSP76_HUMAN	Y43	NRTTPSYVAFTDT	N	R	T	T	P	S	Y	V	A	F	T	D	T
TK	ABL1	HSP77_HUMAN	Y43	NRTTPSYVAFTDT	N	R	T	T	P	S	Y	V	A	F	T	D	T
TK	ABL1	HSP7C_HUMAN	Y545	KNSLESYAFNMKA	K	N	S	L	E	S	Y	A	F	N	M	K	A
TK	ABL1	HSP7C_HUMAN	Y41	NRTTPSYVAFTDT	N	R	T	T	P	S	Y	V	A	F	T	D	T
TK	ABL1	HSP7C_HUMAN	Y371	PDEAVAYGAAVQA	P	D	E	A	V	A	Y	G	A	A	V	Q	A
TK	ABL1	HSP7C_HUMAN	T37	NDQGNRTTPSYVA	N	D	Q	G	N	R	T	T	P	S	Y	V	A
TK	ABL1	HSPB1_HUMAN	S82	ALSRQLSSGVSEI	A	L	S	R	Q	L	S	S	G	V	S	E	I
TK	ABL1	HTAI2_HUMAN	Y62	TFDEEAYKNVNQE	T	F	D	E	E	A	Y	K	N	V	N	Q	E
TK	ABL1	HXK2_HUMAN	Y112	EMENQIYAIPEDI	E	M	E	N	Q	I	Y	A	I	P	E	D	I
TK	ABL1	IDHC_HUMAN	Y391	NVQRSDYLNTFEF	N	V	Q	R	S	D	Y	L	N	T	F	E	F
TK	ABL1	IF1AX_HUMAN	Y35	KEDGQEYAQVIKM	K	E	D	G	Q	E	Y	A	Q	V	I	K	M
TK	ABL1	IF1AX_HUMAN	Y106	ARSLKAYGELPEH	A	R	S	L	K	A	Y	G	E	L	P	E	H
TK	ABL1	IF1AY_HUMAN	Y35	KEDGQEYAQVIKM	K	E	D	G	Q	E	Y	A	Q	V	I	K	M
TK	ABL1	IF1AY_HUMAN	Y106	ARSLKAYGELPEH	A	R	S	L	K	A	Y	G	E	L	P	E	H
TK	ABL1	IF2A_HUMAN	Y150	RPGYGAYDAFKHA	R	P	G	Y	G	A	Y	D	A	F	K	H	A
TK	ABL1	IF2B_HUMAN	Y176	SERDYTYEELLNR	S	E	R	D	Y	T	Y	E	E	L	L	N	R
TK	ABL1	IF2G_HUMAN	Y102	CPRPECYRSCGSS	C	P	R	P	E	C	Y	R	S	C	G	S	S
TK	ABL1	IF4A1_HUMAN	Y70	LPCIKGYDVIAQA	L	P	C	I	K	G	Y	D	V	I	A	Q	A
TK	ABL1	IF4A1_HUMAN	Y50	LRGIYAYGFEKPS	L	R	G	I	Y	A	Y	G	F	E	K	P	S
TK	ABL1	IF4A1_HUMAN	Y48	SLLRGIYAYGFEK	S	L	L	R	G	I	Y	A	Y	G	F	E	K
TK	ABL1	IF4A1_HUMAN	Y197	GFKDQIYDIFQKL	G	F	K	D	Q	I	Y	D	I	F	Q	K	L
TK	ABL1	IF4A2_HUMAN	Y71	IPCIKGYDVIAQA	I	P	C	I	K	G	Y	D	V	I	A	Q	A
TK	ABL1	IF4A2_HUMAN	Y51	LRGIYAYGFEKPS	L	R	G	I	Y	A	Y	G	F	E	K	P	S
TK	ABL1	IF4A2_HUMAN	Y49	SLLRGIYAYGFEK	S	L	L	R	G	I	Y	A	Y	G	F	E	K
TK	ABL1	IF4A3_HUMAN	Y56	LRGIYAYGFEKPS	L	R	G	I	Y	A	Y	G	F	E	K	P	S
TK	ABL1	IF4A3_HUMAN	Y54	DLLRGIYAYGFEK	D	L	L	R	G	I	Y	A	Y	G	F	E	K
TK	ABL1	IF4E_HUMAN	Y197	PKIVIGYQSHADT	P	K	I	V	I	G	Y	Q	S	H	A	D	T
TK	ABL1	IF4H_HUMAN	Y101	LKEALTYDGALLG	L	K	E	A	L	T	Y	D	G	A	L	L	G
TK	ABL1	IF5_HUMAN	Y405	ENIEVVYSKAASV	E	N	I	E	V	V	Y	S	K	A	A	S	V
TK	ABL1	IGBP1_HUMAN	Y277	YEQHRKYGALPDQ	Y	E	Q	H	R	K	Y	G	A	L	P	D	Q
TK	ABL1	ILEU_HUMAN	Y112	VSTQKTYGADLAS	V	S	T	Q	K	T	Y	G	A	D	L	A	S
TK	ABL1	IMB1_HUMAN	Y529	NLRSSAYESLMEI	N	L	R	S	S	A	Y	E	S	L	M	E	I
TK	ABL1	IPO5_HUMAN	Y33	KQAEETYENIPGQ	K	Q	A	E	E	T	Y	E	N	I	P	G	Q
TK	ABL1	IPO9_HUMAN	Y889	VKGEEIYSMDEGI	V	K	G	E	E	I	Y	S	M	D	E	G	I
TK	ABL1	IPP2_HUMAN	Y148	MKRKLHYNEGLNI	M	K	R	K	L	H	Y	N	E	G	L	N	I
TK	ABL1	IPYR_HUMAN	Y38	FHDIPIYADKDVF	F	H	D	I	P	I	Y	A	D	K	D	V	F
TK	ABL1	IPYR_HUMAN	Y28	KNEKGQYISPFHD	K	N	E	K	G	Q	Y	I	S	P	F	H	D
TK	ABL1	IPYR_HUMAN	Y169	DPDAANYNDINDV	D	P	D	A	A	N	Y	N	D	I	N	D	V
TK	ABL1	IQGA1_HUMAN	Y654	SPDVGLYGVIPEC	S	P	D	V	G	L	Y	G	V	I	P	E	C
TK	ABL1	IQGA1_HUMAN	Y140	PETTDIYDRKNMP	P	E	T	T	D	I	Y	D	R	K	N	M	P
TK	ABL1	IQGA1_HUMAN	Y1095	TDPVDIYKSWVNQ	T	D	P	V	D	I	Y	K	S	W	V	N	Q
TK	ABL1	K2C8_HUMAN	Y286	SMYQIKYEELQSL	S	M	Y	Q	I	K	Y	E	E	L	Q	S	L
TK	ABL1	K2C8_HUMAN	Y204	KDVDEAYMNKVEL	K	D	V	D	E	A	Y	M	N	K	V	E	L
TK	ABL1	KAD1_HUMAN	T35	VQKYGYTHLSTGD	V	Q	K	Y	G	Y	T	H	L	S	T	G	D
TK	ABL1	KAD1_HUMAN	Y34	IVQKYGYTHLSTG	I	V	Q	K	Y	G	Y	T	H	L	S	T	G
TK	ABL1	KAD1_HUMAN	Y32	EKIVQKYGYTHLS	E	K	I	V	Q	K	Y	G	Y	T	H	L	S
TK	ABL1	KCRB_HUMAN	Y39	VLTPELYAELRAK	V	L	T	P	E	L	Y	A	E	L	R	A	K
TK	ABL1	KCRB_HUMAN	Y125	DDLDPNYVLSSRV	D	D	L	D	P	N	Y	V	L	S	S	R	V
TK	ABL1	KCY_HUMAN	Y49	KNPDSQYGELIEK	K	N	P	D	S	Q	Y	G	E	L	I	E	K
TK	ABL1	KCY_HUMAN	T30	VEKYGYTHLSAGE	V	E	K	Y	G	Y	T	H	L	S	A	G	E
TK	ABL1	KCY_HUMAN	Y27	ARIVEKYGYTHLS	A	R	I	V	E	K	Y	G	Y	T	H	L	S
TK	ABL1	KHDR1_HUMAN	Y145	KDDEENYLDLFSH	K	D	D	E	E	N	Y	L	D	L	F	S	H
TK	ABL1	KINH_HUMAN	Y62	TSQEQVYNDCAKK	T	S	Q	E	Q	V	Y	N	D	C	A	K	K
TK	ABL1	KLC1_HUMAN	Y453	GEYGGWYKACKVD	G	E	Y	G	G	W	Y	K	A	C	K	V	D
TK	ABL1	KLC1_HUMAN	Y449	GTSFGEYGGWYKA	G	T	S	F	G	E	Y	G	G	W	Y	K	A
TK	ABL1	KLC2_HUMAN	S436	PYGEYGSWYKACK	P	Y	G	E	Y	G	S	W	Y	K	A	C	K
TK	ABL1	KPYM_HUMAN	Y105	ASDPILYRPVAVA	A	S	D	P	I	L	Y	R	P	V	A	V	A
TK	ABL1	KRR1_HUMAN	Y287	ELASGEYFLKANQ	E	L	A	S	G	E	Y	F	L	K	A	N	Q
TK	ABL1	KS6A3_HUMAN	Y707	GAMAATYSALNRN	G	A	M	A	A	T	Y	S	A	L	N	R	N
TK	ABL1	KYNU_HUMAN	Y47	HFRECFYIPKIQD	H	F	R	E	C	F	Y	I	P	K	I	Q	D
TK	ABL1	KYNU_HUMAN	Y448	NSFHDVYKFTNLL	N	S	F	H	D	V	Y	K	F	T	N	L	L
TK	ABL1	L1CAM_HUMAN	Y310	EEDDGEYRCLAEN	E	E	D	D	G	E	Y	R	C	L	A	E	N
TK	ABL1	LA_HUMAN	Y104	PEVTDEYKNDVKN	P	E	V	T	D	E	Y	K	N	D	V	K	N
TK	ABL1	LAMA5_HUMAN	Y81	RPTEDLYCKLVGG	R	P	T	E	D	L	Y	C	K	L	V	G	G
TK	ABL1	LAMC1_HUMAN	Y811	ELCDDGYFGDPLG	E	L	C	D	D	G	Y	F	G	D	P	L	G
TK	ABL1	LARP1_HUMAN	Y777	VPESPNYRNTRTP	V	P	E	S	P	N	Y	R	N	T	R	T	P
TK	ABL1	LARP1_HUMAN	Y365	FDYQFGYRKFDGV	F	D	Y	Q	F	G	Y	R	K	F	D	G	V
TK	ABL1	LARP1_HUMAN	Y361	TRTHFDYQFGYRK	T	R	T	H	F	D	Y	Q	F	G	Y	R	K
TK	ABL1	LARP4_HUMAN	Y72	KEYEVMYSSSCET	K	E	Y	E	V	M	Y	S	S	S	C	E	T
TK	ABL1	LARP4_HUMAN	Y425	GHQEQTYLQKETS	G	H	Q	E	Q	T	Y	L	Q	K	E	T	S
TK	ABL1	LCAP_HUMAN	Y70	EEDEEDYESSAKL	E	E	D	E	E	D	Y	E	S	S	A	K	L
TK	ABL1	LDHA_HUMAN	Y239	QVVESAYEVIKLK	Q	V	V	E	S	A	Y	E	V	I	K	L	K
TK	ABL1	LDHA_HUMAN	Y10	LKDQLIYNLLKEE	L	K	D	Q	L	I	Y	N	L	L	K	E	E
TK	ABL1	LDHB_HUMAN	S320	VAQLKKSADTLWD	V	A	Q	L	K	K	S	A	D	T	L	W	D
TK	ABL1	LDHB_HUMAN	Y240	MVVESAYEVIKLK	M	V	V	E	S	A	Y	E	V	I	K	L	K
TK	ABL1	LIS1_HUMAN	Y28	NGYEEAYSVFKKE	N	G	Y	E	E	A	Y	S	V	F	K	K	E
TK	ABL1	LPP_HUMAN	Y301	RYYEGYYAAGPGY	R	Y	Y	E	G	Y	Y	A	A	G	P	G	Y
TK	ABL1	LPP_HUMAN	Y300	GRYYEGYYAAGPG	G	R	Y	Y	E	G	Y	Y	A	A	G	P	G
TK	ABL1	LRC47_HUMAN	Y257	TRSILEYLRVGGR	T	R	S	I	L	E	Y	L	R	V	G	G	R
TK	ABL1	LRRF1_HUMAN	Y597	VKKELTYQNTDLS	V	K	K	E	L	T	Y	Q	N	T	D	L	S
TK	ABL1	LSM6_HUMAN	Y72	RGNNVLYISTQKR	R	G	N	N	V	L	Y	I	S	T	Q	K	R
TK	ABL1	MAOX_HUMAN	Y208	LLKDPLYIGLRQR	L	L	K	D	P	L	Y	I	G	L	R	Q	R
TK	ABL1	MAP4_HUMAN	Y47	TVGKTDYIPLLDV	T	V	G	K	T	D	Y	I	P	L	L	D	V
TK	ABL1	MATR3_HUMAN	Y202	LNPVLDYDHGSRS	L	N	P	V	L	D	Y	D	H	G	S	R	S
TK	ABL1	MAZ_HUMAN	Y307	HSDEKPYQCPVCQ	H	S	D	E	K	P	Y	Q	C	P	V	C	Q
TK	ABL1	MBNL1_HUMAN	Y68	SRENCKYLHPPPH	S	R	E	N	C	K	Y	L	H	P	P	P	H
TK	ABL1	MBNL3_HUMAN	Y69	TRENCKYLHPPPH	T	R	E	N	C	K	Y	L	H	P	P	P	H
TK	ABL1	MCCB_HUMAN	Y521	EEGNPYYSSARVW	E	E	G	N	P	Y	Y	S	S	A	R	V	W
TK	ABL1	MCCB_HUMAN	Y520	EEEGNPYYSSARV	E	E	E	G	N	P	Y	Y	S	S	A	R	V
TK	ABL1	MCFD2_HUMAN	Y138	NDGYIDYAEFAKS	N	D	G	Y	I	D	Y	A	E	F	A	K	S
TK	ABL1	MCFD2_HUMAN	Y135	DKNNDGYIDYAEF	D	K	N	N	D	G	Y	I	D	Y	A	E	F
TK	ABL1	MCM2_HUMAN	Y846	VAEQVTYQRNRFG	V	A	E	Q	V	T	Y	Q	R	N	R	F	G
TK	ABL1	MCM2_HUMAN	Y234	ESLVVNYEDLAAR	E	S	L	V	V	N	Y	E	D	L	A	A	R
TK	ABL1	MCM3_HUMAN	Y456	AAANPVYGRYDQY	A	A	A	N	P	V	Y	G	R	Y	D	Q	Y
TK	ABL1	MCM3_HUMAN	Y45	LISDNQYRLIVNV	L	I	S	D	N	Q	Y	R	L	I	V	N	V
TK	ABL1	MCM3_HUMAN	Y32	EEDQGIYQSKVRE	E	E	D	Q	G	I	Y	Q	S	K	V	R	E
TK	ABL1	MCM4_HUMAN	Y421	HIDVIHYRKTDAK	H	I	D	V	I	H	Y	R	K	T	D	A	K
TK	ABL1	MCM6_HUMAN	Y810	SYEEDPYLVVNPN	S	Y	E	E	D	P	Y	L	V	V	N	P	N
TK	ABL1	MCM6_HUMAN	Y598	DFIVEQYKHLRQR	D	F	I	V	E	Q	Y	K	H	L	R	Q	R
TK	ABL1	MCM6_HUMAN	Y510	NPISGHYDRSKSL	N	P	I	S	G	H	Y	D	R	S	K	S	L
TK	ABL1	MCM6_HUMAN	Y111	PLAKDFYVAFQDL	P	L	A	K	D	F	Y	V	A	F	Q	D	L
TK	ABL1	MCM7_HUMAN	Y102	KDVLDVYIEHRLM	K	D	V	L	D	V	Y	I	E	H	R	L	M
TK	ABL1	MDHC_HUMAN	Y210	GKEVGVYEALKDD	G	K	E	V	G	V	Y	E	A	L	K	D	D
TK	ABL1	MDHM_HUMAN	Y80	KAAVKGYLGPEQL	K	A	A	V	K	G	Y	L	G	P	E	Q	L
TK	ABL1	METK2_HUMAN	Y242	LDEDTIYHLQPSG	L	D	E	D	T	I	Y	H	L	Q	P	S	G
TK	ABL1	METK2_HUMAN	Y235	AVVPAKYLDEDTI	A	V	V	P	A	K	Y	L	D	E	D	T	I
TK	ABL1	ML12A_HUMAN	Y155	KKGNFNYIEFTRI	K	K	G	N	F	N	Y	I	E	F	T	R	I
TK	ABL1	ML12A_HUMAN	Y142	EEVDELYREAPID	E	E	V	D	E	L	Y	R	E	A	P	I	D
TK	ABL1	ML12B_HUMAN	Y156	KKGNFNYIEFTRI	K	K	G	N	F	N	Y	I	E	F	T	R	I
TK	ABL1	ML12B_HUMAN	Y143	EEVDELYREAPID	E	E	V	D	E	L	Y	R	E	A	P	I	D
TK	ABL1	MPZL1_HUMAN	Y263	KSESVVYADIRKN	K	S	E	S	V	V	Y	A	D	I	R	K	N
TK	ABL1	MSS4_HUMAN	Y114	DDKNSFYVALERV	D	D	K	N	S	F	Y	V	A	L	E	R	V
TK	ABL1	MTA2_HUMAN	Y437	AQSLSPYTTSANR	A	Q	S	L	S	P	Y	T	T	S	A	N	R
TK	ABL1	MTA70_HUMAN	Y147	HPTLVTYADHSKL	H	P	T	L	V	T	Y	A	D	H	S	K	L
TK	ABL1	MTNB_HUMAN	Y57	KHGDEIYIAPSGV	K	H	G	D	E	I	Y	I	A	P	S	G	V
TK	ABL1	MVP_HUMAN	Y389	DENEGIYVQDVKT	D	E	N	E	G	I	Y	V	Q	D	V	K	T
TK	ABL1	MYG1_HUMAN	Y189	AEGEPRYALTTTL	A	E	G	E	P	R	Y	A	L	T	T	T	L
TK	ABL1	MYH9_HUMAN	Y297	DLLLEPYNKYRFL	D	L	L	L	E	P	Y	N	K	Y	R	F	L
TK	ABL1	MYH9_HUMAN	Y151	EMPPHIYAITDTA	E	M	P	P	H	I	Y	A	I	T	D	T	A
TK	ABL1	MYH9_HUMAN	Y11	AADKYLYVDKNFI	A	A	D	K	Y	L	Y	V	D	K	N	F	I
TK	ABL1	MYL6_HUMAN	Y89	QGTYEDYVEGLRV	Q	G	T	Y	E	D	Y	V	E	G	L	R	V
TK	ABL1	MYL6_HUMAN	Y86	NKDQGTYEDYVEG	N	K	D	Q	G	T	Y	E	D	Y	V	E	G
TK	ABL1	MYL6_HUMAN	Y29	GDGKILYSQCGDV	G	D	G	K	I	L	Y	S	Q	C	G	D	V
TK	ABL1	MYL6B_HUMAN	Y86	GDGKILYSQCGDV	G	D	G	K	I	L	Y	S	Q	C	G	D	V
TK	ABL1	MYO1E_HUMAN	Y961	APPPPGYHQNGVI	A	P	P	P	P	G	Y	H	Q	N	G	V	I
TK	ABL1	NAA10_HUMAN	Y145	ADGEDAYAMKRDL	A	D	G	E	D	A	Y	A	M	K	R	D	L
TK	ABL1	NAA11_HUMAN	Y145	ADGEDAYAMKRDL	A	D	G	E	D	A	Y	A	M	K	R	D	L
TK	ABL1	NAA15_HUMAN	Y247	EDAADVYRGLQER	E	D	A	A	D	V	Y	R	G	L	Q	E	R
TK	ABL1	NAA25_HUMAN	Y19	RRLRPIYDYLDNG	R	R	L	R	P	I	Y	D	Y	L	D	N	G
TK	ABL1	NACA_HUMAN	Y120	SPASDTYIVFGEA	S	P	A	S	D	T	Y	I	V	F	G	E	A
TK	ABL1	NAMPT_HUMAN	Y34	PNTSKVYSYFECR	P	N	T	S	K	V	Y	S	Y	F	E	C	R
TK	ABL1	NAMPT_HUMAN	Y195	KLHDFGYRGVSSQ	K	L	H	D	F	G	Y	R	G	V	S	S	Q
TK	ABL1	NAMPT_HUMAN	Y188	NLDGLEYKLHDFG	N	L	D	G	L	E	Y	K	L	H	D	F	G
TK	ABL1	NASP_HUMAN	Y540	TKEAQLYAAQAHL	T	K	E	A	Q	L	Y	A	A	Q	A	H	L
TK	ABL1	NCBP2_HUMAN	Y14	ALRSDSYVELSQY	A	L	R	S	D	S	Y	V	E	L	S	Q	Y
TK	ABL1	NDK8_HUMAN	Y136	CAHDWVYEJJJJJ	C	A	H	D	W	V	Y	E	J	J	J	J	J
TK	ABL1	NDKB_HUMAN	Y151	CAHDWVYEJJJJJ	C	A	H	D	W	V	Y	E	J	J	J	J	J
TK	ABL1	NEK9_HUMAN	Y845	EKDTLPYEELQGL	E	K	D	T	L	P	Y	E	E	L	Q	G	L
TK	ABL1	NEK9_HUMAN	Y52	EQEELHYIPIRVL	E	Q	E	E	L	H	Y	I	P	I	R	V	L
TK	ABL1	NELFE_HUMAN	Y372	VYSDDVYKENLVD	V	Y	S	D	D	V	Y	K	E	N	L	V	D
TK	ABL1	NELFE_HUMAN	Y170	RSFDWGYEERSGA	R	S	F	D	W	G	Y	E	E	R	S	G	A
TK	ABL1	NELFE_HUMAN	Y133	PQRKSLYESFVSS	P	Q	R	K	S	L	Y	E	S	F	V	S	S
TK	ABL1	NENF_HUMAN	Y65	EEDQPIYLAVKGV	E	E	D	Q	P	I	Y	L	A	V	K	G	V
TK	ABL1	NFKB2_HUMAN	Y247	RGGDEVYLLCDKV	R	G	G	D	E	V	Y	L	L	C	D	K	V
TK	ABL1	NFU1_HUMAN	Y194	DGGDVIYKGFEDG	D	G	G	D	V	I	Y	K	G	F	E	D	G
TK	ABL1	NHLC2_HUMAN	Y39	EKDSLVYQYLQKV	E	K	D	S	L	V	Y	Q	Y	L	Q	K	V
TK	ABL1	NIPS1_HUMAN	Y262	WDENVYYTVPLVR	W	D	E	N	V	Y	Y	T	V	P	L	V	R
TK	ABL1	NIPS1_HUMAN	Y261	GWDENVYYTVPLV	G	W	D	E	N	V	Y	Y	T	V	P	L	V
TK	ABL1	NIPS1_HUMAN	Y148	LKNNKEYLEFRRE	L	K	N	N	K	E	Y	L	E	F	R	R	E
TK	ABL1	NJMU_HUMAN	Y41	SSHYCLYSYRGSR	S	S	H	Y	C	L	Y	S	Y	R	G	S	R
TK	ABL1	NJMU_HUMAN	Y38	PPSSSHYCLYSYR	P	P	S	S	S	H	Y	C	L	Y	S	Y	R
TK	ABL1	NKRF_HUMAN	Y682	EGQVGHYELVMPQ	E	G	Q	V	G	H	Y	E	L	V	M	P	Q
TK	ABL1	NMD3_HUMAN	Y459	RKNVNIYRDSAIP	R	K	N	V	N	I	Y	R	D	S	A	I	P
TK	ABL1	NNMT_HUMAN	Y11	FTSKDTYLSHFNP	F	T	S	K	D	T	Y	L	S	H	F	N	P
TK	ABL1	NOP2_HUMAN	Y442	NTIISHYDGRQFP	N	T	I	I	S	H	Y	D	G	R	Q	F	P
TK	ABL1	NP1L1_HUMAN	Y96	QIEAKFYEEVHDL	Q	I	E	A	K	F	Y	E	E	V	H	D	L
TK	ABL1	NP1L1_HUMAN	Y66	VETPTGYIESLPR	V	E	T	P	T	G	Y	I	E	S	L	P	R
TK	ABL1	NP1L1_HUMAN	Y110	RKYAVLYQPLFDK	R	K	Y	A	V	L	Y	Q	P	L	F	D	K
TK	ABL1	NP1L1_HUMAN	Y106	HDLERKYAVLYQP	H	D	L	E	R	K	Y	A	V	L	Y	Q	P
TK	ABL1	NP1L4_HUMAN	Y99	RKYAALYQPLFDK	R	K	Y	A	A	L	Y	Q	P	L	F	D	K
TK	ABL1	NP1L4_HUMAN	Y95	HDLERKYAALYQP	H	D	L	E	R	K	Y	A	A	L	Y	Q	P
TK	ABL1	NP1L4_HUMAN	Y85	HIEAKFYEEVHDL	H	I	E	A	K	F	Y	E	E	V	H	D	L
TK	ABL1	NPM_HUMAN	Y271	EAKFINYVKNCFR	E	A	K	F	I	N	Y	V	K	N	C	F	R
TK	ABL1	NPTN_HUMAN	Y220	GEYHCVYHFVSAP	G	E	Y	H	C	V	Y	H	F	V	S	A	P
TK	ABL1	NPTN_HUMAN	Y216	AEDSGEYHCVYHF	A	E	D	S	G	E	Y	H	C	V	Y	H	F
TK	ABL1	NRP1_HUMAN	Y546	FEGNNNYDTPELR	F	E	G	N	N	N	Y	D	T	P	E	L	R
TK	ABL1	NSF1C_HUMAN	Y95	EEGQRFYAGGSER	E	E	G	Q	R	F	Y	A	G	G	S	E	R
TK	ABL1	NSF1C_HUMAN	Y167	PEEESAYVAGEKR	P	E	E	E	S	A	Y	V	A	G	E	K	R
TK	ABL1	NSUN2_HUMAN	Y52	KLFEHYYQELKIV	K	L	F	E	H	Y	Y	Q	E	L	K	I	V
TK	ABL1	NTM1A_HUMAN	Y215	NLPDEIYHVYSFA	N	L	P	D	E	I	Y	H	V	Y	S	F	A
TK	ABL1	NTM1A_HUMAN	Y218	DEIYHVYSFALRJ	D	E	I	Y	H	V	Y	S	F	A	L	R	J
TK	ABL1	NUCB2_HUMAN	Y389	EAQKLEYHQVIQQ	E	A	Q	K	L	E	Y	H	Q	V	I	Q	Q
TK	ABL1	NUCKS_HUMAN	Y146	DDDDSDYGSSKKK	D	D	D	D	S	D	Y	G	S	S	K	K	K
TK	ABL1	NUCL_HUMAN	Y433	KSKGIAYIEFKTE	K	S	K	G	I	A	Y	I	E	F	K	T	E
TK	ABL1	NUDC2_HUMAN	Y145	AEISGNYTKGGPD	A	E	I	S	G	N	Y	T	K	G	G	P	D
TK	ABL1	NUDT5_HUMAN	Y198	TVDARVYSYALAL	T	V	D	A	R	V	Y	S	Y	A	L	A	L
TK	ABL1	NUP62_HUMAN	Y422	EQSGTIYLQHADE	E	Q	S	G	T	I	Y	L	Q	H	A	D	E
TK	ABL1	NUP98_HUMAN	Y848	RLADINYEGRLEA	R	L	A	D	I	N	Y	E	G	R	L	E	A
TK	ABL1	NUP98_HUMAN	Y208	ELRLEDYQANRKG	E	L	R	L	E	D	Y	Q	A	N	R	K	G
TK	ABL1	NUP98_HUMAN	Y1215	DEDMKLYQTPLEL	D	E	D	M	K	L	Y	Q	T	P	L	E	L
TK	ABL1	OAT_HUMAN	Y55	KYGAHNYHPLPVA	K	Y	G	A	H	N	Y	H	P	L	P	V	A
TK	ABL1	OAT_HUMAN	Y50	FEREYKYGAHNYH	F	E	R	E	Y	K	Y	G	A	H	N	Y	H
TK	ABL1	ODPB_HUMAN	Y67	AQYDGAYKVSRGL	A	Q	Y	D	G	A	Y	K	V	S	R	G	L
TK	ABL1	ODPB_HUMAN	Y63	GEEVAQYDGAYKV	G	E	E	V	A	Q	Y	D	G	A	Y	K	V
TK	ABL1	OPA1_HUMAN	Y808	NEEHPAYLASDEI	N	E	E	H	P	A	Y	L	A	S	D	E	I
TK	ABL1	OTUB1_HUMAN	Y261	PKVYLLYRPGHYD	P	K	V	Y	L	L	Y	R	P	G	H	Y	D
TK	ABL1	OTUB1_HUMAN	Y258	GSEPKVYLLYRPG	G	S	E	P	K	V	Y	L	L	Y	R	P	G
TK	ABL1	OTUB1_HUMAN	Y270	GHYDILYKJJJJJ	G	H	Y	D	I	L	Y	K	J	J	J	J	J
TK	ABL1	OTUB1_HUMAN	Y266	LYRPGHYDILYKJ	L	Y	R	P	G	H	Y	D	I	L	Y	K	J
TK	ABL1	P4HA1_HUMAN	Y389	SAWLSGYENPVVS	S	A	W	L	S	G	Y	E	N	P	V	V	S
TK	ABL1	P4HA1_HUMAN	Y282	KGVAVDYLPERQK	K	G	V	A	V	D	Y	L	P	E	R	Q	K
TK	ABL1	P5CR1_HUMAN	Y135	REGATVYATGTHA	R	E	G	A	T	V	Y	A	T	G	T	H	A
TK	ABL1	PABP1_HUMAN	Y382	AHLTNQYMQRMAS	A	H	L	T	N	Q	Y	M	Q	R	M	A	S
TK	ABL1	PABP1_HUMAN	Y297	YQGVNLYVKNLDD	Y	Q	G	V	N	L	Y	V	K	N	L	D	D
TK	ABL1	PABP1_HUMAN	Y194	KEFTNVYIKNFGE	K	E	F	T	N	V	Y	I	K	N	F	G	E
TK	ABL1	PABP4_HUMAN	Y194	KEFTNVYIKNFGE	K	E	F	T	N	V	Y	I	K	N	F	G	E
TK	ABL1	PACN2_HUMAN	Y267	AGYKAIYHDLEQS	A	G	Y	K	A	I	Y	H	D	L	E	Q	S
TK	ABL1	PACN3_HUMAN	Y206	EKTKAQYEQTLAE	E	K	T	K	A	Q	Y	E	Q	T	L	A	E
TK	ABL1	PAF1_HUMAN	Y311	KGYEENYFFIFRE	K	G	Y	E	E	N	Y	F	F	I	F	R	E
TK	ABL1	PAF1_HUMAN	Y169	FTEEEIYKDRDSQ	F	T	E	E	E	I	Y	K	D	R	D	S	Q
TK	ABL1	PAIRB_HUMAN	Y207	RSSFSHYSGLKHE	R	S	S	F	S	H	Y	S	G	L	K	H	E
TK	ABL1	PAIRB_HUMAN	S203	SGSDRSSFSHYSG	S	G	S	D	R	S	S	F	S	H	Y	S	G
TK	ABL1	PAP1L_HUMAN	Y297	YQGVNLYVKNLDD	Y	Q	G	V	N	L	Y	V	K	N	L	D	D
TK	ABL1	PAPS2_HUMAN	Y182	TGIDSDYEKPETP	T	G	I	D	S	D	Y	E	K	P	E	T	P
TK	ABL1	PARK7_HUMAN	Y141	NGGHYTYSENRVE	N	G	G	H	Y	T	Y	S	E	N	R	V	E
TK	ABL1	PARK7_HUMAN	Y139	MMNGGHYTYSENR	M	M	N	G	G	H	Y	T	Y	S	E	N	R
TK	ABL1	PARP1_HUMAN	Y794	DPIDVNYEKLKTD	D	P	I	D	V	N	Y	E	K	L	K	T	D
TK	ABL1	PAXI_HUMAN	Y88	QSSSPVYGSSAKT	Q	S	S	S	P	V	Y	G	S	S	A	K	T
TK	ABL1	PCNA_HUMAN	Y250	MGHLKYYLAPKIE	M	G	H	L	K	Y	Y	L	A	P	K	I	E
TK	ABL1	PCSK9_HUMAN	Y521	FGGEGVYAIARCC	F	G	G	E	G	V	Y	A	I	A	R	C	C
TK	ABL1	PCY1A_HUMAN	Y182	AGSDDVYKHIKEA	A	G	S	D	D	V	Y	K	H	I	K	E	A
TK	ABL1	PCY1A_HUMAN	Y173	AHDDIPYSSAGSD	A	H	D	D	I	P	Y	S	S	A	G	S	D
TK	ABL1	PCY1B_HUMAN	Y182	AGSDDVYKHIKEA	A	G	S	D	D	V	Y	K	H	I	K	E	A
TK	ABL1	PCY1B_HUMAN	Y173	AHDDIPYSSAGSD	A	H	D	D	I	P	Y	S	S	A	G	S	D
TK	ABL1	PDC6I_HUMAN	Y39	GEEQAQYCRAAEE	G	E	E	Q	A	Q	Y	C	R	A	A	E	E
TK	ABL1	PDE12_HUMAN	Y235	DVEERVYTPSNAD	D	V	E	E	R	V	Y	T	P	S	N	A	D
TK	ABL1	PDIA1_HUMAN	Y94	SDLAQQYGVRGYP	S	D	L	A	Q	Q	Y	G	V	R	G	Y	P
TK	ABL1	PDIA1_HUMAN	T117	ASPKEYTAGREAD	A	S	P	K	E	Y	T	A	G	R	E	A	D
TK	ABL1	PDIA1_HUMAN	Y116	TASPKEYTAGREA	T	A	S	P	K	E	Y	T	A	G	R	E	A
TK	ABL1	PDIA3_HUMAN	Y95	TNTCNKYGVSGYP	T	N	T	C	N	K	Y	G	V	S	G	Y	P
TK	ABL1	PDIA3_HUMAN	Y67	KRLAPEYEAAATR	K	R	L	A	P	E	Y	E	A	A	A	T	R
TK	ABL1	PDIA3_HUMAN	Y479	LSDFISYLQREAT	L	S	D	F	I	S	Y	L	Q	R	E	A	T
TK	ABL1	PDIA3_HUMAN	Y454	RGFPTIYFSPANK	R	G	F	P	T	I	Y	F	S	P	A	N	K
TK	ABL1	PDIA3_HUMAN	Y445	NDVPSPYEVRGFP	N	D	V	P	S	P	Y	E	V	R	G	F	P
TK	ABL1	PDIA3_HUMAN	Y356	ERFLQDYFDGNLK	E	R	F	L	Q	D	Y	F	D	G	N	L	K
TK	ABL1	PDIA3_HUMAN	Y115	GEEAGAYDGPRTA	G	E	E	A	G	A	Y	D	G	P	R	T	A
TK	ABL1	PDIA3_HUMAN	Y100	KYGVSGYPTLKIF	K	Y	G	V	S	G	Y	P	T	L	K	I	F
TK	ABL1	PDIA4_HUMAN	Y604	EGFPTIYFAPSGD	E	G	F	P	T	I	Y	F	A	P	S	G	D
TK	ABL1	PDIA4_HUMAN	Y458	IADEEDYAGEVKD	I	A	D	E	E	D	Y	A	G	E	V	K	D
TK	ABL1	PDIA4_HUMAN	Y392	KDFVLKYALPLVG	K	D	F	V	L	K	Y	A	L	P	L	V	G
TK	ABL1	PDIA4_HUMAN	Y320	GESDPAYQQYQDA	G	E	S	D	P	A	Y	Q	Q	Y	Q	D	A
TK	ABL1	PDIA4_HUMAN	Y273	NGPREKYGIVDYM	N	G	P	R	E	K	Y	G	I	V	D	Y	M
TK	ABL1	PDIA5_HUMAN	Y364	FKNGEKYAVPVLR	F	K	N	G	E	K	Y	A	V	P	V	L	R
TK	ABL1	PDLI1_HUMAN	Y306	FVEDQIYCEKHAR	F	V	E	D	Q	I	Y	C	E	K	H	A	R
TK	ABL1	PEBP1_HUMAN	Y64	LDSGKLYTLVLTD	L	D	S	G	K	L	Y	T	L	V	L	T	D
TK	ABL1	PEBP1_HUMAN	Y106	GTVLSDYVGSGPP	G	T	V	L	S	D	Y	V	G	S	G	P	P
TK	ABL1	PGAM1_HUMAN	Y92	RLNERHYGGLTGL	R	L	N	E	R	H	Y	G	G	L	T	G	L
TK	ABL1	PGAM1_HUMAN	Y142	ISKDRRYADLTED	I	S	K	D	R	R	Y	A	D	L	T	E	D
TK	ABL1	PGAM1_HUMAN	Y119	KIWRRSYDVPPPP	K	I	W	R	R	S	Y	D	V	P	P	P	P
TK	ABL1	PGAM2_HUMAN	Y92	RLNERHYGGLTGL	R	L	N	E	R	H	Y	G	G	L	T	G	L
TK	ABL1	PGAM4_HUMAN	Y92	RLNERHYGGLTGL	R	L	N	E	R	H	Y	G	G	L	T	G	L
TK	ABL1	PGAM4_HUMAN	Y119	KIWRRSYDVPPPP	K	I	W	R	R	S	Y	D	V	P	P	P	P
TK	ABL1	PGES2_HUMAN	Y308	NVREDLYEAADKW	N	V	R	E	D	L	Y	E	A	A	D	K	W
TK	ABL1	PGK1_HUMAN	Y196	MKKELNYFAKALE	M	K	K	E	L	N	Y	F	A	K	A	L	E
TK	ABL1	PGK1_HUMAN	Y161	SKLGDVYVNDAFG	S	K	L	G	D	V	Y	V	N	D	A	F	G
TK	ABL1	PGK2_HUMAN	Y196	MKKELDYFAKALE	M	K	K	E	L	D	Y	F	A	K	A	L	E
TK	ABL1	PGK2_HUMAN	Y161	SKLGDVYVNDAFG	S	K	L	G	D	V	Y	V	N	D	A	F	G
TK	ABL1	PGM1_HUMAN	Y476	KADNFEYSDPVDG	K	A	D	N	F	E	Y	S	D	P	V	D	G
TK	ABL1	PGM1_HUMAN	Y157	SKTIEEYAVCPDL	S	K	T	I	E	E	Y	A	V	C	P	D	L
TK	ABL1	PGRC1_HUMAN	Y113	YGPEGPYGVFAGR	Y	G	P	E	G	P	Y	G	V	F	A	G	R
TK	ABL1	PGTB2_HUMAN	Y26	LEKHADYIASYGS	L	E	K	H	A	D	Y	I	A	S	Y	G	S
TK	ABL1	PHAX_HUMAN	Y57	CAPVSHYRAVESV	C	A	P	V	S	H	Y	R	A	V	E	S	V
TK	ABL1	PHAX_HUMAN	Y154	QSETYNYLLAKKL	Q	S	E	T	Y	N	Y	L	L	A	K	K	L
TK	ABL1	PHF5A_HUMAN	Y51	ICDECNYGSYQGR	I	C	D	E	C	N	Y	G	S	Y	Q	G	R
TK	ABL1	PIHD1_HUMAN	Y194	QELGDLYTPAPGR	Q	E	L	G	D	L	Y	T	P	A	P	G	R
TK	ABL1	PINX1_HUMAN	Y227	GKDVESYLQPKAK	G	K	D	V	E	S	Y	L	Q	P	K	A	K
TK	ABL1	PIPNA_HUMAN	Y140	KHVEAVYIDIADR	K	H	V	E	A	V	Y	I	D	I	A	D	R
TK	ABL1	PIPNB_HUMAN	Y24	YQVGQLYSVAEAS	Y	Q	V	G	Q	L	Y	S	V	A	E	A	S
TK	ABL1	PIR_HUMAN	Y131	KMVEPQYQELKSE	K	M	V	E	P	Q	Y	Q	E	L	K	S	E
TK	ABL1	PJA2_HUMAN	Y63	GRAGDDYEVLELD	G	R	A	G	D	D	Y	E	V	L	E	L	D
TK	ABL1	PLEC_HUMAN	Y3362	ARQEELYSELQAR	A	R	Q	E	E	L	Y	S	E	L	Q	A	R
TK	ABL1	PLIN3_HUMAN	Y95	IASASEYAHRGLD	I	A	S	A	S	E	Y	A	H	R	G	L	D
TK	ABL1	PLOD2_HUMAN	Y586	VEEMEHYGKWSGG	V	E	E	M	E	H	Y	G	K	W	S	G	G
TK	ABL1	PLSI_HUMAN	Y463	KIENCNYAVELGK	K	I	E	N	C	N	Y	A	V	E	L	G	K
TK	ABL1	PMS1_HUMAN	Y563	SGKVTAYDLLSNR	S	G	K	V	T	A	Y	D	L	L	S	N	R
TK	ABL1	PNPH_HUMAN	Y166	PAMSDAYDRTMRQ	P	A	M	S	D	A	Y	D	R	T	M	R	Q
TK	ABL1	PNPO_HUMAN	Y195	EELEQLYQDQEVP	E	E	L	E	Q	L	Y	Q	D	Q	E	V	P
TK	ABL1	PNPO_HUMAN	Y157	EEEAECYFHSRPK	E	E	E	A	E	C	Y	F	H	S	R	P	K
TK	ABL1	PNPO_HUMAN	Y256	GEEDWLYERLAPJ	G	E	E	D	W	L	Y	E	R	L	A	P	J
TK	ABL1	POTEE_HUMAN	Y940	SSLEKSYELPDGQ	S	S	L	E	K	S	Y	E	L	P	D	G	Q
TK	ABL1	POTEE_HUMAN	Y1062	WISKQEYDESGPS	W	I	S	K	Q	E	Y	D	E	S	G	P	S
TK	ABL1	POTEF_HUMAN	Y940	SSLEKSYELPDGQ	S	S	L	E	K	S	Y	E	L	P	D	G	Q
TK	ABL1	POTEF_HUMAN	Y1062	WISKQEYDESGPS	W	I	S	K	Q	E	Y	D	E	S	G	P	S
TK	ABL1	POTEI_HUMAN	Y1062	WISKQEYDESGPS	W	I	S	K	Q	E	Y	D	E	S	G	P	S
TK	ABL1	POTEJ_HUMAN	Y1025	WISKQEYDESGPS	W	I	S	K	Q	E	Y	D	E	S	G	P	S
TK	ABL1	PP14B_HUMAN	Y29	GPGPRVYFQSPPG	G	P	G	P	R	V	Y	F	Q	S	P	P	G
TK	ABL1	PP1B_HUMAN	Y306	KKAKYQYGGLNSG	K	K	A	K	Y	Q	Y	G	G	L	N	S	G
TK	ABL1	PP1B_HUMAN	Y304	SEKKAKYQYGGLN	S	E	K	K	A	K	Y	Q	Y	G	G	L	N
TK	ABL1	PP2AA_HUMAN	Y80	KSPDTNYLFMGDY	K	S	P	D	T	N	Y	L	F	M	G	D	Y
TK	ABL1	PP2AA_HUMAN	Y284	LDDTLKYSFLQFD	L	D	D	T	L	K	Y	S	F	L	Q	F	D
TK	ABL1	PP2AA_HUMAN	Y130	TQVYGFYDECLRK	T	Q	V	Y	G	F	Y	D	E	C	L	R	K
TK	ABL1	PP2AB_HUMAN	Y80	KSPDTNYLFMGDY	K	S	P	D	T	N	Y	L	F	M	G	D	Y
TK	ABL1	PP2AB_HUMAN	Y284	LDDTLKYSFLQFD	L	D	D	T	L	K	Y	S	F	L	Q	F	D
TK	ABL1	PP2AB_HUMAN	Y130	TQVYGFYDECLRK	T	Q	V	Y	G	F	Y	D	E	C	L	R	K
TK	ABL1	PP4C_HUMAN	Y127	TQVYGFYDECLRK	T	Q	V	Y	G	F	Y	D	E	C	L	R	K
TK	ABL1	PP4R1_HUMAN	Y54	LGRLDKYAASENI	L	G	R	L	D	K	Y	A	A	S	E	N	I
TK	ABL1	PPIB_HUMAN	Y133	NFKLKHYGPGWVS	N	F	K	L	K	H	Y	G	P	G	W	V	S
TK	ABL1	PPIB_HUMAN	Y119	TGGKSIYGERFPD	T	G	G	K	S	I	Y	G	E	R	F	P	D
TK	ABL1	PPID_HUMAN	Y323	WQGLKEYDQALAD	W	Q	G	L	K	E	Y	D	Q	A	L	A	D
TK	ABL1	PPIL3_HUMAN	Y78	EDEYSEYLKHNVR	E	D	E	Y	S	E	Y	L	K	H	N	V	R
TK	ABL1	PPIL3_HUMAN	Y75	KKFEDEYSEYLKH	K	K	F	E	D	E	Y	S	E	Y	L	K	H
TK	ABL1	PPIL4_HUMAN	Y401	EKEDEDYMPIKNT	E	K	E	D	E	D	Y	M	P	I	K	N	T
TK	ABL1	PPM1B_HUMAN	Y367	NVIEAVYSRLNPH	N	V	I	E	A	V	Y	S	R	L	N	P	H
TK	ABL1	PPP5_HUMAN	Y313	DNMNQIYGFEGEV	D	N	M	N	Q	I	Y	G	F	E	G	E	V
TK	ABL1	PPT1_HUMAN	Y264	LQETSLYTQDRLG	L	Q	E	T	S	L	Y	T	Q	D	R	L	G
TK	ABL1	PRDX1_HUMAN	Y34	DISLSDYKGKYVV	D	I	S	L	S	D	Y	K	G	K	Y	V	V
TK	ABL1	PRDX1_HUMAN	Y116	RTIAQDYGVLKAD	R	T	I	A	Q	D	Y	G	V	L	K	A	D
TK	ABL1	PRDX2_HUMAN	Y115	RRLSEDYGVLKTD	R	R	L	S	E	D	Y	G	V	L	K	T	D
TK	ABL1	PRDX4_HUMAN	Y54	EEECHFYAGGQVY	E	E	E	C	H	F	Y	A	G	G	Q	V	Y
TK	ABL1	PRDX4_HUMAN	Y188	HQISKDYGVYLED	H	Q	I	S	K	D	Y	G	V	Y	L	E	D
TK	ABL1	PRDX6_HUMAN	Y89	SKDINAYNCEEPT	S	K	D	I	N	A	Y	N	C	E	E	P	T
TK	ABL1	PROF1_HUMAN	Y129	LINKKCYEMASHL	L	I	N	K	K	C	Y	E	M	A	S	H	L
TK	ABL1	PROF2_HUMAN	Y99	QGGEPTYNVAVGR	Q	G	G	E	P	T	Y	N	V	A	V	G	R
TK	ABL1	PRP4_HUMAN	Y32	KKPHIYYGSLEEK	K	K	P	H	I	Y	Y	G	S	L	E	E	K
TK	ABL1	PRP4_HUMAN	Y31	VKKPHIYYGSLEE	V	K	K	P	H	I	Y	Y	G	S	L	E	E
TK	ABL1	PRP4B_HUMAN	S580	TRTRSPSPDDILE	T	R	T	R	S	P	S	P	D	D	I	L	E
TK	ABL1	PRP4B_HUMAN	S578	SSTRTRSPSPDDI	S	S	T	R	T	R	S	P	S	P	D	D	I
TK	ABL1	PRP6_HUMAN	Y105	EEADAIYAALDKR	E	E	A	D	A	I	Y	A	A	L	D	K	R
TK	ABL1	PRP8_HUMAN	Y871	GLIEQAYDNPHEA	G	L	I	E	Q	A	Y	D	N	P	H	E	A
TK	ABL1	PRS4_HUMAN	Y225	PKGVILYGPPGTG	P	K	G	V	I	L	Y	G	P	P	G	T	G
TK	ABL1	PRS4_HUMAN	Y184	KAPQETYADIGGL	K	A	P	Q	E	T	Y	A	D	I	G	G	L
TK	ABL1	PRS4_HUMAN	Y439	GTPEGLYLJJJJJ	G	T	P	E	G	L	Y	L	J	J	J	J	J
TK	ABL1	PRS6A_HUMAN	Y381	VSPDVNYEELARC	V	S	P	D	V	N	Y	E	E	L	A	R	C
TK	ABL1	PSA_HUMAN	Y173	PSGEVRYAAVTQF	P	S	G	E	V	R	Y	A	A	V	T	Q	F
TK	ABL1	PSA1_HUMAN	Y6	JJJJJJYDNDVTV	J	J	J	J	J	J	Y	D	N	D	V	T	V
TK	ABL1	PSA5_HUMAN	Y185	SSLQEVYHKSMTL	S	S	L	Q	E	V	Y	H	K	S	M	T	L
TK	ABL1	PSA6_HUMAN	Y160	CDPAGYYCGFKAT	C	D	P	A	G	Y	Y	C	G	F	K	A	T
TK	ABL1	PSA6_HUMAN	Y159	KCDPAGYYCGFKA	K	C	D	P	A	G	Y	Y	C	G	F	K	A
TK	ABL1	PSA7_HUMAN	Y176	EFLEKNYTDEAIE	E	F	L	E	K	N	Y	T	D	E	A	I	E
TK	ABL1	PSA7_HUMAN	Y153	TDPSGTYHAWKAN	T	D	P	S	G	T	Y	H	A	W	K	A	N
TK	ABL1	PSAL_HUMAN	Y173	PSGEVRYAAVTQF	P	S	G	E	V	R	Y	A	A	V	T	Q	F
TK	ABL1	PSB1_HUMAN	Y150	EGKGAVYSFDPVG	E	G	K	G	A	V	Y	S	F	D	P	V	G
TK	ABL1	PSB5_HUMAN	S229	TYRDAYSGGAVNL	T	Y	R	D	A	Y	S	G	G	A	V	N	L
TK	ABL1	PSB8_HUMAN	Y271	SDLLHQYREANQJ	S	D	L	L	H	Q	Y	R	E	A	N	Q	J
TK	ABL1	PSD12_HUMAN	Y20	VKMEVDYSATVDQ	V	K	M	E	V	D	Y	S	A	T	V	D	Q
TK	ABL1	PSMD1_HUMAN	Y494	TARQDVYDLLKTN	T	A	R	Q	D	V	Y	D	L	L	K	T	N
TK	ABL1	PSMD2_HUMAN	Y110	GKLKEIYENMAPG	G	K	L	K	E	I	Y	E	N	M	A	P	G
TK	ABL1	PTBP1_HUMAN	Y127	LRGQPIYIQFSNH	L	R	G	Q	P	I	Y	I	Q	F	S	N	H
TK	ABL1	PTN23_HUMAN	Y1165	LIERDPYEHPERL	L	I	E	R	D	P	Y	E	H	P	E	R	L
TK	ABL1	PUF60_HUMAN	Y274	GYGFIEYEKAQSS	G	Y	G	F	I	E	Y	E	K	A	Q	S	S
TK	ABL1	PUM1_HUMAN	Y83	DDAMVDYFFQRQH	D	D	A	M	V	D	Y	F	F	Q	R	Q	H
TK	ABL1	PUR4_HUMAN	Y538	PAGAIIYTSRFQL	P	A	G	A	I	I	Y	T	S	R	F	Q	L
TK	ABL1	PUR6_HUMAN	Y22	GKTKEVYELLDSP	G	K	T	K	E	V	Y	E	L	L	D	S	P
TK	ABL1	PUR8_HUMAN	Y21	SPLASRYASPEMC	S	P	L	A	S	R	Y	A	S	P	E	M	C
TK	ABL1	PUR9_HUMAN	Y362	KKKNGNYCVLQMD	K	K	K	N	G	N	Y	C	V	L	Q	M	D
TK	ABL1	PUR9_HUMAN	Y293	CMVYDLYKTLTPI	C	M	V	Y	D	L	Y	K	T	L	T	P	I
TK	ABL1	PUR9_HUMAN	Y290	AKVCMVYDLYKTL	A	K	V	C	M	V	Y	D	L	Y	K	T	L
TK	ABL1	PYC_HUMAN	Y118	DAVHPGYGFLSER	D	A	V	H	P	G	Y	G	F	L	S	E	R
TK	ABL1	PYGL_HUMAN	Y821	DRTIKEYAQNIWN	D	R	T	I	K	E	Y	A	Q	N	I	W	N
TK	ABL1	PYRG1_HUMAN	Y94	LTTGKIYQYVINK	L	T	T	G	K	I	Y	Q	Y	V	I	N	K
TK	ABL1	PYRG1_HUMAN	Y473	LYGDADYLEERHR	L	Y	G	D	A	D	Y	L	E	E	R	H	R
TK	ABL1	QCR7_HUMAN	Y90	YEEENFYLEPYLK	Y	E	E	E	N	F	Y	L	E	P	Y	L	K
TK	ABL1	RAB21_HUMAN	Y150	IQEAESYAESVGA	I	Q	E	A	E	S	Y	A	E	S	V	G	A
TK	ABL1	RAC1_HUMAN	Y154	EIGAVKYLECSAL	E	I	G	A	V	K	Y	L	E	C	S	A	L
TK	ABL1	RAC2_HUMAN	Y154	EIDSVKYLECSAL	E	I	D	S	V	K	Y	L	E	C	S	A	L
TK	ABL1	RAC3_HUMAN	Y154	EIGSVKYLECSAL	E	I	G	S	V	K	Y	L	E	C	S	A	L
TK	ABL1	RADI_HUMAN	Y146	EIHKPGYLANDRL	E	I	H	K	P	G	Y	L	A	N	D	R	L
TK	ABL1	RAI1_HUMAN	Y305	AQETLHYQNLAKY	A	Q	E	T	L	H	Y	Q	N	L	A	K	Y
TK	ABL1	RALA_HUMAN	Y153	EQWNVNYVETSAK	E	Q	W	N	V	N	Y	V	E	T	S	A	K
TK	ABL1	RAN_HUMAN	Y147	KKNLQYYDISAKS	K	K	N	L	Q	Y	Y	D	I	S	A	K	S
TK	ABL1	RAN_HUMAN	Y146	RKKNLQYYDISAK	R	K	K	N	L	Q	Y	Y	D	I	S	A	K
TK	ABL1	RANG_HUMAN	S60	KLFRFASENDLPE	K	L	F	R	F	A	S	E	N	D	L	P	E
TK	ABL1	RASK_HUMAN	Y137	QDLARSYGIPFIE	Q	D	L	A	R	S	Y	G	I	P	F	I	E
TK	ABL1	RASN_HUMAN	Y137	HELAKSYGIPFIE	H	E	L	A	K	S	Y	G	I	P	F	I	E
TK	ABL1	RBBP4_HUMAN	Y154	DVLVFDYTKHPSK	D	V	L	V	F	D	Y	T	K	H	P	S	K
TK	ABL1	RBBP7_HUMAN	Y153	DVLVFDYTKHPAK	D	V	L	V	F	D	Y	T	K	H	P	A	K
TK	ABL1	RBM10_HUMAN	Y694	ATADAGYAILEKK	A	T	A	D	A	G	Y	A	I	L	E	K	K
TK	ABL1	RBM15_HUMAN	Y608	ATSVPAYEPLDSL	A	T	S	V	P	A	Y	E	P	L	D	S	L
TK	ABL1	RBM28_HUMAN	Y737	NQLVEQYKQKLLG	N	Q	L	V	E	Q	Y	K	Q	K	L	L	G
TK	ABL1	RBM3_HUMAN	Y129	GGYGYGYGRSRDY	G	G	Y	G	Y	G	Y	G	R	S	R	D	Y
TK	ABL1	RBM4_HUMAN	Y194	EQYNEQYGAVRTP	E	Q	Y	N	E	Q	Y	G	A	V	R	T	P
TK	ABL1	RBM8A_HUMAN	S56	MREDYDSVEQDGD	M	R	E	D	Y	D	S	V	E	Q	D	G	D
TK	ABL1	RBM8A_HUMAN	Y124	LVEYETYKEAQAA	L	V	E	Y	E	T	Y	K	E	A	Q	A	A
TK	ABL1	RBP2_HUMAN	S3137	DGTGGQSIYGDKF	D	G	T	G	G	Q	S	I	Y	G	D	K	F
TK	ABL1	RCC1_HUMAN	Y89	SKSGQVYSFGCND	S	K	S	G	Q	V	Y	S	F	G	C	N	D
TK	ABL1	RCN1_HUMAN	Y278	WILPQDYDHAQAE	W	I	L	P	Q	D	Y	D	H	A	Q	A	E
TK	ABL1	RCN1_HUMAN	Y228	FVDQDEYIADMFS	F	V	D	Q	D	E	Y	I	A	D	M	F	S
TK	ABL1	RCN1_HUMAN	Y148	QATYGYYLGNPAE	Q	A	T	Y	G	Y	Y	L	G	N	P	A	E
TK	ABL1	RCN1_HUMAN	Y147	KQATYGYYLGNPA	K	Q	A	T	Y	G	Y	Y	L	G	N	P	A
TK	ABL1	RCN1_HUMAN	Y140	KISWEEYKQATYG	K	I	S	W	E	E	Y	K	Q	A	T	Y	G
TK	ABL1	RCN2_HUMAN	Y311	RQLHDDYFYHDEL	R	Q	L	H	D	D	Y	F	Y	H	D	E	L
TK	ABL1	RCN2_HUMAN	Y313	LHDDYFYHDELJJ	L	H	D	D	Y	F	Y	H	D	E	L	J	J
TK	ABL1	RECQ1_HUMAN	Y61	AGASNEYDSSPAA	A	G	A	S	N	E	Y	D	S	S	P	A	A
TK	ABL1	REEP4_HUMAN	Y167	DAPAPAYHDPLYL	D	A	P	A	P	A	Y	H	D	P	L	Y	L
TK	ABL1	REN3B_HUMAN	Y117	RDRFDGYVFLDNK	R	D	R	F	D	G	Y	V	F	L	D	N	K
TK	ABL1	RENT1_HUMAN	Y958	IIPGSVYDRSSQG	I	I	P	G	S	V	Y	D	R	S	S	Q	G
TK	ABL1	RENT1_HUMAN	Y302	YEDAYQYQNIFGP	Y	E	D	A	Y	Q	Y	Q	N	I	F	G	P
TK	ABL1	RENT1_HUMAN	Y300	LRYEDAYQYQNIF	L	R	Y	E	D	A	Y	Q	Y	Q	N	I	F
TK	ABL1	RENT1_HUMAN	Y296	QHVLLRYEDAYQY	Q	H	V	L	L	R	Y	E	D	A	Y	Q	Y
TK	ABL1	RFC2_HUMAN	Y34	PGSAGHYELPWVE	P	G	S	A	G	H	Y	E	L	P	W	V	E
TK	ABL1	RHG01_HUMAN	Y65	KWDDPYYDIARHQ	K	W	D	D	P	Y	Y	D	I	A	R	H	Q
TK	ABL1	RIPK1_HUMAN	Y387	EANYHLYGSRMDR	E	A	N	Y	H	L	Y	G	S	R	M	D	R
TK	ABL1	RIPK1_HUMAN	Y384	LQDEANYHLYGSR	L	Q	D	E	A	N	Y	H	L	Y	G	S	R
TK	ABL1	RIR1_HUMAN	Y74	TTKHPDYAILAAR	T	T	K	H	P	D	Y	A	I	L	A	A	R
TK	ABL1	RIR1_HUMAN	Y556	QGPYETYEGSPVS	Q	G	P	Y	E	T	Y	E	G	S	P	V	S
TK	ABL1	RL10_HUMAN	Y199	DGCGVKYIPNRGP	D	G	C	G	V	K	Y	I	P	N	R	G	P
TK	ABL1	RL10A_HUMAN	Y11	VSRDTLYEAVREV	V	S	R	D	T	L	Y	E	A	V	R	E	V
TK	ABL1	RL11_HUMAN	Y170	RWFQQKYDGIILP	R	W	F	Q	Q	K	Y	D	G	I	I	L	P
TK	ABL1	RL13_HUMAN	S77	RAGRGFSLEELRV	R	A	G	R	G	F	S	L	E	E	L	R	V
TK	ABL1	RL13A_HUMAN	Y149	HEVGWKYQAVTAT	H	E	V	G	W	K	Y	Q	A	V	T	A	T
TK	ABL1	RL15_HUMAN	Y62	KQGYVIYRIRVRR	K	Q	G	Y	V	I	Y	R	I	R	V	R	R
TK	ABL1	RL15_HUMAN	Y6	JJJJJJYIQELWR	J	J	J	J	J	J	Y	I	Q	E	L	W	R
TK	ABL1	RL18A_HUMAN	Y63	SSGEIVYCGQVFE	S	S	G	E	I	V	Y	C	G	Q	V	F	E
TK	ABL1	RL21_HUMAN	Y30	VVPLATYMRIYKK	V	V	P	L	A	T	Y	M	R	I	Y	K	K
TK	ABL1	RL21_HUMAN	Y156	LLEPIPYEFMAJJ	L	L	E	P	I	P	Y	E	F	M	A	J	J
TK	ABL1	RL23A_HUMAN	Y144	VRLAPDYDALDVA	V	R	L	A	P	D	Y	D	A	L	D	V	A
TK	ABL1	RL24_HUMAN	Y55	INWTVLYRRKHKK	I	N	W	T	V	L	Y	R	R	K	H	K	K
TK	ABL1	RL24_HUMAN	Y11	LCSFSGYKIYPGH	L	C	S	F	S	G	Y	K	I	Y	P	G	H
TK	ABL1	RL26_HUMAN	T8	KFNPFVTSDRSKN	K	F	N	P	F	V	T	S	D	R	S	K	N
TK	ABL1	RL26L_HUMAN	T8	KFNPFVTSDRSKN	K	F	N	P	F	V	T	S	D	R	S	K	N
TK	ABL1	RL27_HUMAN	Y77	FVKVYNYNHLMPT	F	V	K	V	Y	N	Y	N	H	L	M	P	T
TK	ABL1	RL27_HUMAN	Y75	KSFVKVYNYNHLM	K	S	F	V	K	V	Y	N	Y	N	H	L	M
TK	ABL1	RL27A_HUMAN	Y52	DKYHPGYFGKVGM	D	K	Y	H	P	G	Y	F	G	K	V	G	M
TK	ABL1	RL27A_HUMAN	Y48	RINFDKYHPGYFG	R	I	N	F	D	K	Y	H	P	G	Y	F	G
TK	ABL1	RL29_HUMAN	Y98	KLDRLAYIAHPKL	K	L	D	R	L	A	Y	I	A	H	P	K	L
TK	ABL1	RL3_HUMAN	S13	SAPRHGSLGFLPR	S	A	P	R	H	G	S	L	G	F	L	P	R
TK	ABL1	RL30_HUMAN	Y63	KSEIEYYAMLAKT	K	S	E	I	E	Y	Y	A	M	L	A	K	T
TK	ABL1	RL30_HUMAN	Y62	RKSEIEYYAMLAK	R	K	S	E	I	E	Y	Y	A	M	L	A	K
TK	ABL1	RL31_HUMAN	Y108	LYTLVTYVPVTTF	L	Y	T	L	V	T	Y	V	P	V	T	T	F
TK	ABL1	RL31_HUMAN	Y103	DSPNKLYTLVTYV	D	S	P	N	K	L	Y	T	L	V	T	Y	V
TK	ABL1	RL35A_HUMAN	Y14	KAIFAGYKRGLRN	K	A	I	F	A	G	Y	K	R	G	L	R	N
TK	ABL1	RL36_HUMAN	Y53	VCGFAPYERRAME	V	C	G	F	A	P	Y	E	R	R	A	M	E
TK	ABL1	RL4_HUMAN	Y52	KNNRQPYAVSELA	K	N	N	R	Q	P	Y	A	V	S	E	L	A
TK	ABL1	RL4_HUMAN	Y277	ASLKSNYNLPMHK	A	S	L	K	S	N	Y	N	L	P	M	H	K
TK	ABL1	RL4_HUMAN	Y211	RGPCIIYNEDNGI	R	G	P	C	I	I	Y	N	E	D	N	G	I
TK	ABL1	RL5_HUMAN	Y253	IRENPVYEKKPKK	I	R	E	N	P	V	Y	E	K	K	P	K	K
TK	ABL1	RL5_HUMAN	Y240	DMMEEMYKKAHAA	D	M	M	E	E	M	Y	K	K	A	H	A	A
TK	ABL1	RL5_HUMAN	Y219	EEDEDAYKKQFSQ	E	E	D	E	D	A	Y	K	K	Q	F	S	Q
TK	ABL1	RL5_HUMAN	Y210	VADYMRYLMEEDE	V	A	D	Y	M	R	Y	L	M	E	E	D	E
TK	ABL1	RL5_HUMAN	Y207	GQNVADYMRYLME	G	Q	N	V	A	D	Y	M	R	Y	L	M	E
TK	ABL1	RL6_HUMAN	Y115	LRKMPRYYPTEDV	L	R	K	M	P	R	Y	Y	P	T	E	D	V
TK	ABL1	RL7_HUMAN	Y155	SVNELIYKRGYGK	S	V	N	E	L	I	Y	K	R	G	Y	G	K
TK	ABL1	RL8_HUMAN	Y133	ARASGNYATVISH	A	R	A	S	G	N	Y	A	T	V	I	S	H
TK	ABL1	RL8_HUMAN	S130	GKLARASGNYATV	G	K	L	A	R	A	S	G	N	Y	A	T	V
TK	ABL1	RM14_HUMAN	Y51	ALGNSPYHRAPRC	A	L	G	N	S	P	Y	H	R	A	P	R	C
TK	ABL1	ROA1_HUMAN	Y347	YGGGGQYFAKPRN	Y	G	G	G	G	Q	Y	F	A	K	P	R	N
TK	ABL1	ROA1_HUMAN	Y341	GRSSGPYGGGGQY	G	R	S	S	G	P	Y	G	G	G	G	Q	Y
TK	ABL1	ROA1_HUMAN	S338	NFGGRSSGPYGGG	N	F	G	G	R	S	S	G	P	Y	G	G	G
TK	ABL1	ROA2_HUMAN	Y347	SGGSGGYGGRSRY	S	G	G	S	G	G	Y	G	G	R	S	R	Y
TK	ABL1	ROA2_HUMAN	Y336	PYGGGNYGPGGSG	P	Y	G	G	G	N	Y	G	P	G	G	S	G
TK	ABL1	ROA2_HUMAN	Y331	RNMGGPYGGGNYG	R	N	M	G	G	P	Y	G	G	G	N	Y	G
TK	ABL1	ROBO1_HUMAN	Y1114	EVAPVQYNIVEQN	E	V	A	P	V	Q	Y	N	I	V	E	Q	N
TK	ABL1	ROCK2_HUMAN	Y936	SIAEEQYSDLEKE	S	I	A	E	E	Q	Y	S	D	L	E	K	E
TK	ABL1	RPAP3_HUMAN	Y90	RIKSYDYEAWAKL	R	I	K	S	Y	D	Y	E	A	W	A	K	L
TK	ABL1	RPB2_HUMAN	Y845	GMRHAIYDKLDDD	G	M	R	H	A	I	Y	D	K	L	D	D	D
TK	ABL1	RPC6_HUMAN	Y96	NQEKLVYQIIEDA	N	Q	E	K	L	V	Y	Q	I	I	E	D	A
TK	ABL1	RRP12_HUMAN	Y1253	RPDPYAYIPLNRS	R	P	D	P	Y	A	Y	I	P	L	N	R	S
TK	ABL1	RRP12_HUMAN	Y1251	KGRPDPYAYIPLN	K	G	R	P	D	P	Y	A	Y	I	P	L	N
TK	ABL1	RRP8_HUMAN	Y259	YLNEQLYSGPSSA	Y	L	N	E	Q	L	Y	S	G	P	S	S	A
TK	ABL1	RS11_HUMAN	Y55	EAIEGTYIDKKCP	E	A	I	E	G	T	Y	I	D	K	K	C	P
TK	ABL1	RS12_HUMAN	Y127	KDVIEEYFKCKKJ	K	D	V	I	E	E	Y	F	K	C	K	K	J
TK	ABL1	RS13_HUMAN	Y18	SQSALPYRRSVPT	S	Q	S	A	L	P	Y	R	R	S	V	P	T
TK	ABL1	RS14_HUMAN	Y72	RDESSPYAAMLAA	R	D	E	S	S	P	Y	A	A	M	L	A	A
TK	ABL1	RS16_HUMAN	Y115	KDILIQYDRTLLV	K	D	I	L	I	Q	Y	D	R	T	L	L	V
TK	ABL1	RS17_HUMAN	S89	NYVPEVSALDQEI	N	Y	V	P	E	V	S	A	L	D	Q	E	I
TK	ABL1	RS17_HUMAN	Y84	RERRDNYVPEVSA	R	E	R	R	D	N	Y	V	P	E	V	S	A
TK	ABL1	RS18_HUMAN	Y95	DVKDGKYSQVLAN	D	V	K	D	G	K	Y	S	Q	V	L	A	N
TK	ABL1	RS19_HUMAN	Y48	HKELAPYDENWFY	H	K	E	L	A	P	Y	D	E	N	W	F	Y
TK	ABL1	RS2_HUMAN	Y266	VFTKSPYQEFTDH	V	F	T	K	S	P	Y	Q	E	F	T	D	H
TK	ABL1	RS2_HUMAN	Y250	ISKTYSYLTPDLW	I	S	K	T	Y	S	Y	L	T	P	D	L	W
TK	ABL1	RS2_HUMAN	Y248	DAISKTYSYLTPD	D	A	I	S	K	T	Y	S	Y	L	T	P	D
TK	ABL1	RS24_HUMAN	Y81	IYDSLDYAKKNEP	I	Y	D	S	L	D	Y	A	K	K	N	E	P
TK	ABL1	RS24_HUMAN	Y76	TGFGMIYDSLDYA	T	G	F	G	M	I	Y	D	S	L	D	Y	A
TK	ABL1	RS27A_HUMAN	Y148	GKCCLTYCFNKPE	G	K	C	C	L	T	Y	C	F	N	K	P	E
TK	ABL1	RS29_HUMAN	Y7	MGHQQLYWSHPRK	M	G	H	Q	Q	L	Y	W	S	H	P	R	K
TK	ABL1	RS3_HUMAN	S35	LAEDGYSGVEVRV	L	A	E	D	G	Y	S	G	V	E	V	R	V
TK	ABL1	RS3_HUMAN	Y34	ELAEDGYSGVEVR	E	L	A	E	D	G	Y	S	G	V	E	V	R
TK	ABL1	RS3A_HUMAN	Y31	FSKKDWYDVKAPA	F	S	K	K	D	W	Y	D	V	K	A	P	A
TK	ABL1	RS3A_HUMAN	Y256	VERADGYEPPVQE	V	E	R	A	D	G	Y	E	P	P	V	Q	E
TK	ABL1	RS6_HUMAN	Y28	RKLRTFYEKRMAT	R	K	L	R	T	F	Y	E	K	R	M	A	T
TK	ABL1	RS6_HUMAN	Y156	EDDVRQYVVRKPL	E	D	D	V	R	Q	Y	V	V	R	K	P	L
TK	ABL1	RS7_HUMAN	Y177	ETFSGVYKKLTGK	E	T	F	S	G	V	Y	K	K	L	T	G	K
TK	ABL1	RS8_HUMAN	Y117	QWYESHYALPLGR	Q	W	Y	E	S	H	Y	A	L	P	L	G	R
TK	ABL1	RU1C_HUMAN	T11	YCDYCDTYLTHDS	Y	C	D	Y	C	D	T	Y	L	T	H	D	S
TK	ABL1	RUVB1_HUMAN	Y438	EISELFYDAKSSA	E	I	S	E	L	F	Y	D	A	K	S	S	A
TK	ABL1	RUVB1_HUMAN	Y220	DLEAEEYVPLPKG	D	L	E	A	E	E	Y	V	P	L	P	K	G
TK	ABL1	RUVB2_HUMAN	Y446	TQYMKEYQDAFLF	T	Q	Y	M	K	E	Y	Q	D	A	F	L	F
TK	ABL1	RUVB2_HUMAN	Y172	TEMETIYDLGTKM	T	E	M	E	T	I	Y	D	L	G	T	K	M
TK	ABL1	S30BP_HUMAN	Y165	FRNPSIYEKLIQF	F	R	N	P	S	I	Y	E	K	L	I	Q	F
TK	ABL1	S7A6O_HUMAN	Y300	VQKEFGYDSPHDL	V	Q	K	E	F	G	Y	D	S	P	H	D	L
TK	ABL1	SAE2_HUMAN	Y159	KGVTECYECHPKP	K	G	V	T	E	C	Y	E	C	H	P	K	P
TK	ABL1	SAHH_HUMAN	Y193	SKFDNLYGCRESL	S	K	F	D	N	L	Y	G	C	R	E	S	L
TK	ABL1	SAHH_HUMAN	Y165	TGVHNLYKMMANG	T	G	V	H	N	L	Y	K	M	M	A	N	G
TK	ABL1	SAHH2_HUMAN	Y482	RYKQDVYLLPKKM	R	Y	K	Q	D	V	Y	L	L	P	K	K	M
TK	ABL1	SAHH2_HUMAN	Y291	QKFDNLYCCRESI	Q	K	F	D	N	L	Y	C	C	R	E	S	I
TK	ABL1	SAHH2_HUMAN	Y28	IEDAEKYSFMATV	I	E	D	A	E	K	Y	S	F	M	A	T	V
TK	ABL1	SAHH3_HUMAN	Y563	RYKQDVYLLPKKM	R	Y	K	Q	D	V	Y	L	L	P	K	K	M
TK	ABL1	SAHH3_HUMAN	Y372	QKFDNLYCCRESI	Q	K	F	D	N	L	Y	C	C	R	E	S	I
TK	ABL1	SBP1_HUMAN	Y56	DPKSPQYCQVIHR	D	P	K	S	P	Q	Y	C	Q	V	I	H	R
TK	ABL1	SBP1_HUMAN	Y43	GTEAPDYLATVDV	G	T	E	A	P	D	Y	L	A	T	V	D	V
TK	ABL1	SBP1_HUMAN	Y33	VYLPCIYRNTGTE	V	Y	L	P	C	I	Y	R	N	T	G	T	E
TK	ABL1	SBP1_HUMAN	Y28	PREEIVYLPCIYR	P	R	E	E	I	V	Y	L	P	C	I	Y	R
TK	ABL1	SBP1_HUMAN	Y12	GNCGPGYSTPLEA	G	N	C	G	P	G	Y	S	T	P	L	E	A
TK	ABL1	SC23A_HUMAN	Y678	YQDMPEYENFRHL	Y	Q	D	M	P	E	Y	E	N	F	R	H	L
TK	ABL1	SCAM3_HUMAN	Y35	HRPSRQYATLDVY	H	R	P	S	R	Q	Y	A	T	L	D	V	Y
TK	ABL1	SCOT1_HUMAN	Y43	HRHTKFYTDPVEA	H	R	H	T	K	F	Y	T	D	P	V	E	A
TK	ABL1	SDHF2_HUMAN	Y105	EKQLNLYDRLINE	E	K	Q	L	N	L	Y	D	R	L	I	N	E
TK	ABL1	SEPT2_HUMAN	Y211	EHNIKIYHLPDAE	E	H	N	I	K	I	Y	H	L	P	D	A	E
TK	ABL1	SEPT7_HUMAN	Y306	VTNNVHYENYRSR	V	T	N	N	V	H	Y	E	N	Y	R	S	R
TK	ABL1	SEPT7_HUMAN	Y223	EHKIKIYEFPETD	E	H	K	I	K	I	Y	E	F	P	E	T	D
TK	ABL1	SERC_HUMAN	Y289	DNSQGFYVCPVEP	D	N	S	Q	G	F	Y	V	C	P	V	E	P
TK	ABL1	SERPH_HUMAN	S141	YGPSSVSFADDFV	Y	G	P	S	S	V	S	F	A	D	D	F	V
TK	ABL1	SERPH_HUMAN	Y135	KLGSRLYGPSSVS	K	L	G	S	R	L	Y	G	P	S	S	V	S
TK	ABL1	SET_HUMAN	Y146	YFDENPYFENKVL	Y	F	D	E	N	P	Y	F	E	N	K	V	L
TK	ABL1	SETD3_HUMAN	Y502	KAPLPKYEESNLG	K	A	P	L	P	K	Y	E	E	S	N	L	G
TK	ABL1	SF01_HUMAN	Y87	PSPEPIYNSEGKR	P	S	P	E	P	I	Y	N	S	E	G	K	R
TK	ABL1	SF3A1_HUMAN	Y456	QSDDEVYAPGLDI	Q	S	D	D	E	V	Y	A	P	G	L	D	I
TK	ABL1	SF3B1_HUMAN	Y44	YYDQEIYGGSDSR	Y	Y	D	Q	E	I	Y	G	G	S	D	S	R
TK	ABL1	SF3B2_HUMAN	Y592	IHGDLYYEGKEFE	I	H	G	D	L	Y	Y	E	G	K	E	F	E
TK	ABL1	SF3B2_HUMAN	Y591	TIHGDLYYEGKEF	T	I	H	G	D	L	Y	Y	E	G	K	E	F
TK	ABL1	SF3B4_HUMAN	Y16	NQDATVYVGGLDE	N	Q	D	A	T	V	Y	V	G	G	L	D	E
TK	ABL1	SFPQ_HUMAN	Y490	GTFEYEYSQRWKS	G	T	F	E	Y	E	Y	S	Q	R	W	K	S
TK	ABL1	SFPQ_HUMAN	Y488	QHGTFEYEYSQRW	Q	H	G	T	F	E	Y	E	Y	S	Q	R	W
TK	ABL1	SGTA_HUMAN	Y195	DPDNETYKSNLKI	D	P	D	N	E	T	Y	K	S	N	L	K	I
TK	ABL1	SH24A_HUMAN	Y449	QDQLPDYLELFEJ	Q	D	Q	L	P	D	Y	L	E	L	F	E	J
TK	ABL1	SH3G1_HUMAN	Y57	LARTIEYLQPNPA	L	A	R	T	I	E	Y	L	Q	P	N	P	A
TK	ABL1	SH3G2_HUMAN	Y57	MTKTIEYLQPNPA	M	T	K	T	I	E	Y	L	Q	P	N	P	A
TK	ABL1	SHIP2_HUMAN	Y886	GTRERLYEWISID	G	T	R	E	R	L	Y	E	W	I	S	I	D
TK	ABL1	SHIP2_HUMAN	Y1135	TLSEVDYAPAGPA	T	L	S	E	V	D	Y	A	P	A	G	P	A
TK	ABL1	SHOT1_HUMAN	Y24	EQAIGEYEDLRAE	E	Q	A	I	G	E	Y	E	D	L	R	A	E
TK	ABL1	SIN3A_HUMAN	Y13	DQESPVYAAQQRR	D	Q	E	S	P	V	Y	A	A	Q	Q	R	R
TK	ABL1	SLAI2_HUMAN	Y293	ESLRQEYAATTSR	E	S	L	R	Q	E	Y	A	A	T	T	S	R
TK	ABL1	SMAD2_HUMAN	Y151	AIENCEYAFNLKK	A	I	E	N	C	E	Y	A	F	N	L	K	K
TK	ABL1	SMAP_HUMAN	Y84	EELESQYQQSMDS	E	E	L	E	S	Q	Y	Q	Q	S	M	D	S
TK	ABL1	SMC2_HUMAN	Y938	SKMLKDYDWINAE	S	K	M	L	K	D	Y	D	W	I	N	A	E
TK	ABL1	SMCA2_HUMAN	Y1439	RKELPEYYELIRK	R	K	E	L	P	E	Y	Y	E	L	I	R	K
TK	ABL1	SMCA4_HUMAN	Y718	QDVDDEYGVSQAL	Q	D	V	D	D	E	Y	G	V	S	Q	A	L
TK	ABL1	SMCA4_HUMAN	Y1497	RKELPEYYELIRK	R	K	E	L	P	E	Y	Y	E	L	I	R	K
TK	ABL1	SMG9_HUMAN	Y147	RPTQPVYQIQNRG	R	P	T	Q	P	V	Y	Q	I	Q	N	R	G
TK	ABL1	SNAG_HUMAN	Y38	DSAASEYGKAAVA	D	S	A	A	S	E	Y	G	K	A	A	V	A
TK	ABL1	SND1_HUMAN	Y476	DQRSSHYDELLAA	D	Q	R	S	S	H	Y	D	E	L	L	A	A
TK	ABL1	SND1_HUMAN	Y113	REYGMIYLGKDTN	R	E	Y	G	M	I	Y	L	G	K	D	T	N
TK	ABL1	SND1_HUMAN	Y109	TPQGREYGMIYLG	T	P	Q	G	R	E	Y	G	M	I	Y	L	G
TK	ABL1	SNW1_HUMAN	Y448	DMAQSIYRPSKNL	D	M	A	Q	S	I	Y	R	P	S	K	N	L
TK	ABL1	SNW1_HUMAN	Y433	DEIYNVYDQAWRG	D	E	I	Y	N	V	Y	D	Q	A	W	R	G
TK	ABL1	SNW1_HUMAN	Y430	GGEDEIYNVYDQA	G	G	E	D	E	I	Y	N	V	Y	D	Q	A
TK	ABL1	SNW1_HUMAN	Y260	WKNAKGYTIPLDK	W	K	N	A	K	G	Y	T	I	P	L	D	K
TK	ABL1	SPT6H_HUMAN	Y633	DVDEAHYAYSFKY	D	V	D	E	A	H	Y	A	Y	S	F	K	Y
TK	ABL1	SR140_HUMAN	Y817	SEEHHLYSNPIKE	S	E	E	H	H	L	Y	S	N	P	I	K	E
TK	ABL1	SRC8_HUMAN	Y421	LPSSPVYEDAASF	L	P	S	S	P	V	Y	E	D	A	A	S	F
TK	ABL1	SRC8_HUMAN	Y334	TQVSSAYQKTVPV	T	Q	V	S	S	A	Y	Q	K	T	V	P	V
TK	ABL1	SRC8_HUMAN	Y215	SAVGFEYQGKTEK	S	A	V	G	F	E	Y	Q	G	K	T	E	K
TK	ABL1	SRP09_HUMAN	Y18	RAAEKLYLADPMK	R	A	A	E	K	L	Y	L	A	D	P	M	K
TK	ABL1	SRP72_HUMAN	Y529	NSAGATYIRKKGG	N	S	A	G	A	T	Y	I	R	K	K	G	G
TK	ABL1	SRP72_HUMAN	S524	VEALENSAGATYI	V	E	A	L	E	N	S	A	G	A	T	Y	I
TK	ABL1	SRRM2_HUMAN	S297	LAGRSPSPASGRR	L	A	G	R	S	P	S	P	A	S	G	R	R
TK	ABL1	SRRM2_HUMAN	S2132	PLDRCRSPGMLEP	P	L	D	R	C	R	S	P	G	M	L	E	P
TK	ABL1	SRRM2_HUMAN	S1103	GRSRSSSPVTELA	G	R	S	R	S	S	S	P	V	T	E	L	A
TK	ABL1	SRSF2_HUMAN	Y44	GRVGDVYIPRDRY	G	R	V	G	D	V	Y	I	P	R	D	R	Y
TK	ABL1	SRSF3_HUMAN	Y33	ERAFGYYGPLRSV	E	R	A	F	G	Y	Y	G	P	L	R	S	V
TK	ABL1	SRSF3_HUMAN	Y32	LERAFGYYGPLRS	L	E	R	A	F	G	Y	Y	G	P	L	R	S
TK	ABL1	SRSF3_HUMAN	Y13	PLDCKVYVGNLGN	P	L	D	C	K	V	Y	V	G	N	L	G	N
TK	ABL1	SRSF9_HUMAN	Y70	DAEDAIYGRNGYD	D	A	E	D	A	I	Y	G	R	N	G	Y	D
TK	ABL1	SRSF9_HUMAN	Y35	DLEDLFYKYGRIR	D	L	E	D	L	F	Y	K	Y	G	R	I	R
TK	ABL1	SSRP1_HUMAN	Y411	SIEREEYGKLFDF	S	I	E	R	E	E	Y	G	K	L	F	D	F
TK	ABL1	STAM2_HUMAN	Y374	APVYSVYSKLHPP	A	P	V	Y	S	V	Y	S	K	L	H	P	P
TK	ABL1	STAM2_HUMAN	Y371	VNEAPVYSVYSKL	V	N	E	A	P	V	Y	S	V	Y	S	K	L
TK	ABL1	STAT1_HUMAN	Y170	EDLQDEYDFKCKT	E	D	L	Q	D	E	Y	D	F	K	C	K	T
TK	ABL1	STAT3_HUMAN	Y176	DDFDFNYKTLKSQ	D	D	F	D	F	N	Y	K	T	L	K	S	Q
TK	ABL1	STIP1_HUMAN	Y41	PHNHVLYSNRSAA	P	H	N	H	V	L	Y	S	N	R	S	A	A
TK	ABL1	STIP1_HUMAN	Y354	EQERLAYINPDLA	E	Q	E	R	L	A	Y	I	N	P	D	L	A
TK	ABL1	STIP1_HUMAN	Y269	TNQAAVYFEKGDY	T	N	Q	A	A	V	Y	F	E	K	G	D	Y
TK	ABL1	STRAP_HUMAN	Y261	GEELESYKGHFGP	G	E	E	L	E	S	Y	K	G	H	F	G	P
TK	ABL1	STRAP_HUMAN	Y114	FTQDSNYLLTGGQ	F	T	Q	D	S	N	Y	L	L	T	G	G	Q
TK	ABL1	STX16_HUMAN	Y87	GVDEIQYDVGRIK	G	V	D	E	I	Q	Y	D	V	G	R	I	K
TK	ABL1	SUCB2_HUMAN	Y343	VKEAQVYQAFKLL	V	K	E	A	Q	V	Y	Q	A	F	K	L	L
TK	ABL1	SURF2_HUMAN	Y123	QKQGVEYVPACLV	Q	K	Q	G	V	E	Y	V	P	A	C	L	V
TK	ABL1	SYAC_HUMAN	Y192	PCSEIHYDRIGGR	P	C	S	E	I	H	Y	D	R	I	G	G	R
TK	ABL1	SYCC_HUMAN	Y32	PCRLHLYNSLTRN	P	C	R	L	H	L	Y	N	S	L	T	R	N
TK	ABL1	SYDC_HUMAN	Y29	DYAKERYGISSMI	D	Y	A	K	E	R	Y	G	I	S	S	M	I
TK	ABL1	SYEP_HUMAN	Y950	SLIGVEYKPVSAT	S	L	I	G	V	E	Y	K	P	V	S	A	T
TK	ABL1	SYEP_HUMAN	Y827	LESKSLYDEVAAQ	L	E	S	K	S	L	Y	D	E	V	A	A	Q
TK	ABL1	SYEP_HUMAN	Y754	EDSLVLYNRVAVQ	E	D	S	L	V	L	Y	N	R	V	A	V	Q
TK	ABL1	SYEP_HUMAN	Y1505	KNPAKYYTLFGRS	K	N	P	A	K	Y	Y	T	L	F	G	R	S
TK	ABL1	SYEP_HUMAN	Y1504	GKNPAKYYTLFGR	G	K	N	P	A	K	Y	Y	T	L	F	G	R
TK	ABL1	SYIC_HUMAN	Y148	IDFDNDYKTLYPQ	I	D	F	D	N	D	Y	K	T	L	Y	P	Q
TK	ABL1	SYIM_HUMAN	Y260	AEAELEYNPEHVS	A	E	A	E	L	E	Y	N	P	E	H	V	S
TK	ABL1	SYLC_HUMAN	Y507	AGDALIYMEPEKQ	A	G	D	A	L	I	Y	M	E	P	E	K	Q
TK	ABL1	SYMC_HUMAN	Y718	SRHGNQYIQVNEP	S	R	H	G	N	Q	Y	I	Q	V	N	E	P
TK	ABL1	SYNC_HUMAN	Y45	EPFPTIYVDSQKE	E	P	F	P	T	I	Y	V	D	S	Q	K	E
TK	ABL1	SYRC_HUMAN	Y323	QELNKIYDALDVS	Q	E	L	N	K	I	Y	D	A	L	D	V	S
TK	ABL1	SYSC_HUMAN	Y294	EDLPIKYAGLSTC	E	D	L	P	I	K	Y	A	G	L	S	T	C
TK	ABL1	SYSC_HUMAN	Y248	QFDEELYKVIGKG	Q	F	D	E	E	L	Y	K	V	I	G	K	G
TK	ABL1	SYTC_HUMAN	Y633	GPTCDEYAQKVRQ	G	P	T	C	D	E	Y	A	Q	K	V	R	Q
TK	ABL1	SYTC_HUMAN	T629	VVPVGPTCDEYAQ	V	V	P	V	G	P	T	C	D	E	Y	A	Q
TK	ABL1	SYTC_HUMAN	T56	WPEYIYTRLEMYN	W	P	E	Y	I	Y	T	R	L	E	M	Y	N
TK	ABL1	SYTC_HUMAN	Y252	TPTTTVYRCGPLI	T	P	T	T	T	V	Y	R	C	G	P	L	I
TK	ABL1	SYVC_HUMAN	Y601	AHDQNDYEVGQRH	A	H	D	Q	N	D	Y	E	V	G	Q	R	H
TK	ABL1	SYYC_HUMAN	Y388	PDADSLYVEKIDV	P	D	A	D	S	L	Y	V	E	K	I	D	V
TK	ABL1	SYYC_HUMAN	Y292	NKTYTAYVDLEKD	N	K	T	Y	T	A	Y	V	D	L	E	K	D
TK	ABL1	SYYC_HUMAN	Y289	WGGNKTYTAYVDL	W	G	G	N	K	T	Y	T	A	Y	V	D	L
TK	ABL1	T2FB_HUMAN	Y239	WELKPEYRHYQGE	W	E	L	K	P	E	Y	R	H	Y	Q	G	E
TK	ABL1	TAGL2_HUMAN	Y192	QAGMTGYGMPRQI	Q	A	G	M	T	G	Y	G	M	P	R	Q	I
TK	ABL1	TAGL3_HUMAN	Y192	QAGMTGYGMPRQI	Q	A	G	M	T	G	Y	G	M	P	R	Q	I
TK	ABL1	TB182_HUMAN	Y1122	EASERSYQFGIIG	E	A	S	E	R	S	Y	Q	F	G	I	I	G
TK	ABL1	TBA1A_HUMAN	Y432	AALEKDYEEVGVD	A	A	L	E	K	D	Y	E	E	V	G	V	D
TK	ABL1	TBA1A_HUMAN	Y357	FKVGINYQPPTVV	F	K	V	G	I	N	Y	Q	P	P	T	V	V
TK	ABL1	TBA1A_HUMAN	Y312	DPRHGKYMACCLL	D	P	R	H	G	K	Y	M	A	C	C	L	L
TK	ABL1	TBA1A_HUMAN	Y103	EDAANNYARGHYT	E	D	A	A	N	N	Y	A	R	G	H	Y	T
TK	ABL1	TBA1A_HUMAN	Y451	EEEGEEYJJJJJJ	E	E	E	G	E	E	Y	J	J	J	J	J	J
TK	ABL1	TBA1B_HUMAN	Y432	AALEKDYEEVGVD	A	A	L	E	K	D	Y	E	E	V	G	V	D
TK	ABL1	TBA1B_HUMAN	Y357	FKVGINYQPPTVV	F	K	V	G	I	N	Y	Q	P	P	T	V	V
TK	ABL1	TBA1B_HUMAN	Y312	DPRHGKYMACCLL	D	P	R	H	G	K	Y	M	A	C	C	L	L
TK	ABL1	TBA1B_HUMAN	Y103	EDAANNYARGHYT	E	D	A	A	N	N	Y	A	R	G	H	Y	T
TK	ABL1	TBA1B_HUMAN	Y451	EEEGEEYJJJJJJ	E	E	E	G	E	E	Y	J	J	J	J	J	J
TK	ABL1	TBA1C_HUMAN	Y432	AALEKDYEEVGAD	A	A	L	E	K	D	Y	E	E	V	G	A	D
TK	ABL1	TBA1C_HUMAN	Y357	FKVGINYQPPTVV	F	K	V	G	I	N	Y	Q	P	P	T	V	V
TK	ABL1	TBA1C_HUMAN	Y312	DPRHGKYMACCLL	D	P	R	H	G	K	Y	M	A	C	C	L	L
TK	ABL1	TBA1C_HUMAN	Y103	EDAANNYARGHYT	E	D	A	A	N	N	Y	A	R	G	H	Y	T
TK	ABL1	TBA1C_HUMAN	Y449	EDEGEEYJJJJJJ	E	D	E	G	E	E	Y	J	J	J	J	J	J
TK	ABL1	TBA3C_HUMAN	Y357	FKVGINYQPPTVV	F	K	V	G	I	N	Y	Q	P	P	T	V	V
TK	ABL1	TBA3C_HUMAN	Y103	EDAANNYARGHYT	E	D	A	A	N	N	Y	A	R	G	H	Y	T
TK	ABL1	TBA3E_HUMAN	Y357	FKVGINYQPPTVV	F	K	V	G	I	N	Y	Q	P	P	T	V	V
TK	ABL1	TBA4A_HUMAN	Y357	FKVGINYQPPTVV	F	K	V	G	I	N	Y	Q	P	P	T	V	V
TK	ABL1	TBA4A_HUMAN	Y312	DPRHGKYMACCLL	D	P	R	H	G	K	Y	M	A	C	C	L	L
TK	ABL1	TBA4A_HUMAN	Y103	EDAANNYARGHYT	E	D	A	A	N	N	Y	A	R	G	H	Y	T
TK	ABL1	TBA8_HUMAN	Y357	FKVGINYQPPTVV	F	K	V	G	I	N	Y	Q	P	P	T	V	V
TK	ABL1	TBA8_HUMAN	Y103	EDAANNYARGHYT	E	D	A	A	N	N	Y	A	R	G	H	Y	T
TK	ABL1	TBAL3_HUMAN	Y319	DPRLGKYMACCLL	D	P	R	L	G	K	Y	M	A	C	C	L	L
TK	ABL1	TBB5_HUMAN	Y51	DRISVYYNEATGG	D	R	I	S	V	Y	Y	N	E	A	T	G	G
TK	ABL1	TBB5_HUMAN	Y50	LDRISVYYNEATG	L	D	R	I	S	V	Y	Y	N	E	A	T	G
TK	ABL1	TBCA_HUMAN	Y94	LEEAEEYKEARLV	L	E	E	A	E	E	Y	K	E	A	R	L	V
TK	ABL1	TBCA_HUMAN	Y75	RRLEAAYLDLQRI	R	R	L	E	A	A	Y	L	D	L	Q	R	I
TK	ABL1	TBCB_HUMAN	Y114	TISQEAYDQRQDT	T	I	S	Q	E	A	Y	D	Q	R	Q	D	T
TK	ABL1	TBCB_HUMAN	Y107	VSRVEKYTISQEA	V	S	R	V	E	K	Y	T	I	S	Q	E	A
TK	ABL1	TBL1R_HUMAN	Y446	KHQEPVYSVAFSP	K	H	Q	E	P	V	Y	S	V	A	F	S	P
TK	ABL1	TCEA1_HUMAN	Y126	TNARDTYVSSFPR	T	N	A	R	D	T	Y	V	S	S	F	P	R
TK	ABL1	TCPD_HUMAN	Y269	QIVVSDYAQMDRV	Q	I	V	V	S	D	Y	A	Q	M	D	R	V
TK	ABL1	TCPE_HUMAN	Y274	VTSVEDYKALQKY	V	T	S	V	E	D	Y	K	A	L	Q	K	Y
TK	ABL1	TCPQ_HUMAN	Y436	CPGLEQYAIKKFA	C	P	G	L	E	Q	Y	A	I	K	K	F	A
TK	ABL1	TCPQ_HUMAN	Y30	GLEEAVYRNIQAC	G	L	E	E	A	V	Y	R	N	I	Q	A	C
TK	ABL1	TCPQ_HUMAN	Y242	DAKIAVYSCPFDG	D	A	K	I	A	V	Y	S	C	P	F	D	G
TK	ABL1	TCPW_HUMAN	Y250	VNSGFFYKTAEEK	V	N	S	G	F	F	Y	K	T	A	E	E	K
TK	ABL1	TCPZ_HUMAN	Y250	VNSGFFYKSAEER	V	N	S	G	F	F	Y	K	S	A	E	E	R
TK	ABL1	TCTP_HUMAN	Y18	EMFSDIYKIREIA	E	M	F	S	D	I	Y	K	I	R	E	I	A
TK	ABL1	TERA_HUMAN	Y203	SLNEVGYDDIGGC	S	L	N	E	V	G	Y	D	D	I	G	G	C
TK	ABL1	TES_HUMAN	Y251	EGDPAIYAERAGY	E	G	D	P	A	I	Y	A	E	R	A	G	Y
TK	ABL1	TFR1_HUMAN	Y689	YHFLSPYVSPKES	Y	H	F	L	S	P	Y	V	S	P	K	E	S
TK	ABL1	TFR1_HUMAN	Y683	RVMRVEYHFLSPY	R	V	M	R	V	E	Y	H	F	L	S	P	Y
TK	ABL1	TFR1_HUMAN	Y402	FVEPDHYVVVGAQ	F	V	E	P	D	H	Y	V	V	V	G	A	Q
TK	ABL1	TFR1_HUMAN	Y168	DENLALYVENQFR	D	E	N	L	A	L	Y	V	E	N	Q	F	R
TK	ABL1	TGM2_HUMAN	Y583	LAERDLYLENPEI	L	A	E	R	D	L	Y	L	E	N	P	E	I
TK	ABL1	TGM2_HUMAN	Y369	EKSEGTYCCGPVP	E	K	S	E	G	T	Y	C	C	G	P	V	P
TK	ABL1	THIL_HUMAN	Y90	EEVKEAYMGNVLQ	E	E	V	K	E	A	Y	M	G	N	V	L	Q
TK	ABL1	THIL_HUMAN	Y256	VKEDEEYKRVDFS	V	K	E	D	E	E	Y	K	R	V	D	F	S
TK	ABL1	THIL_HUMAN	Y214	RNEQDAYAINSYT	R	N	E	Q	D	A	Y	A	I	N	S	Y	T
TK	ABL1	THIM_HUMAN	Y327	EAFAPQYLAVERS	E	A	F	A	P	Q	Y	L	A	V	E	R	S
TK	ABL1	THOC4_HUMAN	Y250	DAQLDAYNARMDT	D	A	Q	L	D	A	Y	N	A	R	M	D	T
TK	ABL1	THOP1_HUMAN	Y576	ADPAEEYARLCQE	A	D	P	A	E	E	Y	A	R	L	C	Q	E
TK	ABL1	TIF1B_HUMAN	Y517	GSTTEDYNLIVIE	G	S	T	T	E	D	Y	N	L	I	V	I	E
TK	ABL1	TIF1B_HUMAN	Y242	AHKDHQYQFLEDA	A	H	K	D	H	Q	Y	Q	F	L	E	D	A
TK	ABL1	TIF1B_HUMAN	Y133	KDIVENYFMRDSG	K	D	I	V	E	N	Y	F	M	R	D	S	G
TK	ABL1	TIM44_HUMAN	Y435	QDELNPYAAWRLL	Q	D	E	L	N	P	Y	A	A	W	R	L	L
TK	ABL1	TIM44_HUMAN	Y201	LGQTGPYRRPQRL	L	G	Q	T	G	P	Y	R	R	P	Q	R	L
TK	ABL1	TKT_HUMAN	Y481	PENAIIYNNNEDF	P	E	N	A	I	I	Y	N	N	N	E	D	F
TK	ABL1	TKT_HUMAN	Y309	MPSLPSYKVGDKI	M	P	S	L	P	S	Y	K	V	G	D	K	I
TK	ABL1	TKT_HUMAN	Y202	QHQMDIYQKRCEA	Q	H	Q	M	D	I	Y	Q	K	R	C	E	A
TK	ABL1	TLN1_HUMAN	Y1893	NQLTSDYGRLASE	N	Q	L	T	S	D	Y	G	R	L	A	S	E
TK	ABL1	TOM1_HUMAN	Y386	QRKEVKYEAPQAT	Q	R	K	E	V	K	Y	E	A	P	Q	A	T
TK	ABL1	TOM34_HUMAN	Y54	EEESVLYSNRAAC	E	E	E	S	V	L	Y	S	N	R	A	A	C
TK	ABL1	TOM34_HUMAN	Y32	AEASALYGRALRV	A	E	A	S	A	L	Y	G	R	A	L	R	V
TK	ABL1	TOM34_HUMAN	Y25	SFRNGQYAEASAL	S	F	R	N	G	Q	Y	A	E	A	S	A	L
TK	ABL1	TOM70_HUMAN	Y156	VDLSTFYQNRAAA	V	D	L	S	T	F	Y	Q	N	R	A	A	A
TK	ABL1	TOPK_HUMAN	Y74	PICNDHYRSVYQK	P	I	C	N	D	H	Y	R	S	V	Y	Q	K
TK	ABL1	TPD52_HUMAN	Y136	VTATSAYKKTSET	V	T	A	T	S	A	Y	K	K	T	S	E	T
TK	ABL1	TPIS_HUMAN	Y48	CAPPTAYIDFARQ	C	A	P	P	T	A	Y	I	D	F	A	R	Q
TK	ABL1	TPIS_HUMAN	Y209	QSTRIIYGGSVTG	Q	S	T	R	I	I	Y	G	G	S	V	T	G
TK	ABL1	TPP2_HUMAN	Y1052	KETYPNYLPLYVA	K	E	T	Y	P	N	Y	L	P	L	Y	V	A
TK	ABL1	TPP2_HUMAN	Y1042	LDSSDIYNELKET	L	D	S	S	D	I	Y	N	E	L	K	E	T
TK	ABL1	TRAP1_HUMAN	Y514	AEHSPYYEAMKKK	A	E	H	S	P	Y	Y	E	A	M	K	K	K
TK	ABL1	TRAP1_HUMAN	Y513	LAEHSPYYEAMKK	L	A	E	H	S	P	Y	Y	E	A	M	K	K
TK	ABL1	TRIP6_HUMAN	Y131	PPPPPAYRTGSLK	P	P	P	P	P	A	Y	R	T	G	S	L	K
TK	ABL1	TRXR1_HUMAN	Y530	VFTPLEYGACGLS	V	F	T	P	L	E	Y	G	A	C	G	L	S
TK	ABL1	TRXR1_HUMAN	Y517	STVKCDYENVPTT	S	T	V	K	C	D	Y	E	N	V	P	T	T
TK	ABL1	TRXR1_HUMAN	Y317	TGERPRYLGIPGD	T	G	E	R	P	R	Y	L	G	I	P	G	D
TK	ABL1	TRXR1_HUMAN	Y281	VVYENAYGQFIGP	V	V	Y	E	N	A	Y	G	Q	F	I	G	P
TK	ABL1	TRXR1_HUMAN	Y277	REKKVVYENAYGQ	R	E	K	K	V	V	Y	E	N	A	Y	G	Q
TK	ABL1	TRXR2_HUMAN	Y70	KVAVVDYVEPSPQ	K	V	A	V	V	D	Y	V	E	P	S	P	Q
TK	ABL1	TSC1_HUMAN	Y508	GFDSPFYRDSLPG	G	F	D	S	P	F	Y	R	D	S	L	P	G
TK	ABL1	TSC1_HUMAN	S505	PRGGFDSPFYRDS	P	R	G	G	F	D	S	P	F	Y	R	D	S
TK	ABL1	TSN_HUMAN	Y210	KVEEVVYDLSIRG	K	V	E	E	V	V	Y	D	L	S	I	R	G
TK	ABL1	TTC9C_HUMAN	Y11	LQEAQLYKEEGNQ	L	Q	E	A	Q	L	Y	K	E	E	G	N	Q
TK	ABL1	TWF1_HUMAN	Y53	DSWDKDYDSFVLP	D	S	W	D	K	D	Y	D	S	F	V	L	P
TK	ABL1	TWF1_HUMAN	Y309	LTADFLYEEVHPK	L	T	A	D	F	L	Y	E	E	V	H	P	K
TK	ABL1	TXND5_HUMAN	Y289	LESLREYVESQLQ	L	E	S	L	R	E	Y	V	E	S	Q	L	Q
TK	ABL1	TXND5_HUMAN	Y251	VDCTQHYELCSGN	V	D	C	T	Q	H	Y	E	L	C	S	G	N
TK	ABL1	TYSY_HUMAN	Y135	GDLGPVYGFQWRH	G	D	L	G	P	V	Y	G	F	Q	W	R	H
TK	ABL1	U520_HUMAN	Y470	VEKLPKYAQAGFE	V	E	K	L	P	K	Y	A	Q	A	G	F	E
TK	ABL1	UB2E1_HUMAN	Y77	PKGDNIYEWRSTI	P	K	G	D	N	I	Y	E	W	R	S	T	I
TK	ABL1	UB2E2_HUMAN	Y85	PKGDNIYEWRSTI	P	K	G	D	N	I	Y	E	W	R	S	T	I
TK	ABL1	UB2E3_HUMAN	Y91	PKGDNIYEWRSTI	P	K	G	D	N	I	Y	E	W	R	S	T	I
TK	ABL1	UB2R2_HUMAN	Y190	PTTLAEYCIKTKV	P	T	T	L	A	E	Y	C	I	K	T	K	V
TK	ABL1	UB2V1_HUMAN	Y145	PPEGQCYSNJJJJ	P	P	E	G	Q	C	Y	S	N	J	J	J	J
TK	ABL1	UBA1_HUMAN	Y873	NLRAENYDIPSAD	N	L	R	A	E	N	Y	D	I	P	S	A	D
TK	ABL1	UBA1_HUMAN	Y60	LYSRQLYVLGHEA	L	Y	S	R	Q	L	Y	V	L	G	H	E	A
TK	ABL1	UBA1_HUMAN	Y560	PDTERIYDDDFFQ	P	D	T	E	R	I	Y	D	D	D	F	F	Q
TK	ABL1	UBA1_HUMAN	Y55	DIDEGLYSRQLYV	D	I	D	E	G	L	Y	S	R	Q	L	Y	V
TK	ABL1	UBC12_HUMAN	Y177	GYIGSTYFERCLK	G	Y	I	G	S	T	Y	F	E	R	C	L	K
TK	ABL1	UBC12_HUMAN	Y172	RSMRGGYIGSTYF	R	S	M	R	G	G	Y	I	G	S	T	Y	F
TK	ABL1	UBP2L_HUMAN	Y858	SLASNPYSGDLTK	S	L	A	S	N	P	Y	S	G	D	L	T	K
TK	ABL1	UBP5_HUMAN	Y851	KDLGYIYFYQRVA	K	D	L	G	Y	I	Y	F	Y	Q	R	V	A
TK	ABL1	UBP5_HUMAN	Y849	PPKDLGYIYFYQR	P	P	K	D	L	G	Y	I	Y	F	Y	Q	R
TK	ABL1	UBP8_HUMAN	Y12	SVPKELYLSSSLK	S	V	P	K	E	L	Y	L	S	S	S	L	K
TK	ABL1	UGGG1_HUMAN	Y966	GDPRIEYQFFEDR	G	D	P	R	I	E	Y	Q	F	F	E	D	R
TK	ABL1	UGPA_HUMAN	Y89	EDSIQPYEKIKAR	E	D	S	I	Q	P	Y	E	K	I	K	A	R
TK	ABL1	UPP1_HUMAN	Y291	RNVLSEYQQRPQR	R	N	V	L	S	E	Y	Q	Q	R	P	Q	R
TK	ABL1	USO1_HUMAN	Y655	DNIVTHYKNMIRE	D	N	I	V	T	H	Y	K	N	M	I	R	E
TK	ABL1	VASP_HUMAN	Y39	FSRVQIYHNPTAN	F	S	R	V	Q	I	Y	H	N	P	T	A	N
TK	ABL1	VAT1_HUMAN	Y245	DYHTTDYVDEIKK	D	Y	H	T	T	D	Y	V	D	E	I	K	K
TK	ABL1	VAT1_HUMAN	Y240	VTHPIDYHTTDYV	V	T	H	P	I	D	Y	H	T	T	D	Y	V
TK	ABL1	VATG1_HUMAN	Y47	QAEIEQYRLQREK	Q	A	E	I	E	Q	Y	R	L	Q	R	E	K
TK	ABL1	VIGLN_HUMAN	Y40	ESDPPTYKDAFPP	E	S	D	P	P	T	Y	K	D	A	F	P	P
TK	ABL1	VIGLN_HUMAN	Y358	QALTEVYAKANSF	Q	A	L	T	E	V	Y	A	K	A	N	S	F
TK	ABL1	VINC_HUMAN	Y822	SFLDSGYRILGAV	S	F	L	D	S	G	Y	R	I	L	G	A	V
TK	ABL1	VP13C_HUMAN	Y310	KLYMNPYAESELK	K	L	Y	M	N	P	Y	A	E	S	E	L	K
TK	ABL1	VP13C_HUMAN	Y306	SASAKLYMNPYAE	S	A	S	A	K	L	Y	M	N	P	Y	A	E
TK	ABL1	VP26A_HUMAN	Y40	GKVEKHYLFYDGE	G	K	V	E	K	H	Y	L	F	Y	D	G	E
TK	ABL1	VPS35_HUMAN	Y507	EDPDQQYLILNTA	E	D	P	D	Q	Q	Y	L	I	L	N	T	A
TK	ABL1	VPS35_HUMAN	Y791	ESEGPIYEGLILJ	E	S	E	G	P	I	Y	E	G	L	I	L	J
TK	ABL1	WASH1_HUMAN	S105	RLQEYGSIFTGAQ	R	L	Q	E	Y	G	S	I	F	T	G	A	Q
TK	ABL1	WASH2_HUMAN	S105	RLQEYGSIFTGAQ	R	L	Q	E	Y	G	S	I	F	T	G	A	Q
TK	ABL1	WASH3_HUMAN	S105	RLQEYGSIFTGAQ	R	L	Q	E	Y	G	S	I	F	T	G	A	Q
TK	ABL1	WASH6_HUMAN	S87	RLQEYGSIFTGAQ	R	L	Q	E	Y	G	S	I	F	T	G	A	Q
TK	ABL1	WASL_HUMAN	Y256	ETSKVIYDFIEKT	E	T	S	K	V	I	Y	D	F	I	E	K	T
TK	ABL1	WDR61_HUMAN	Y301	DQEIHIYDCPIJJ	D	Q	E	I	H	I	Y	D	C	P	I	J	J
TK	ABL1	XPO1_HUMAN	Y454	TDSINLYKNMRET	T	D	S	I	N	L	Y	K	N	M	R	E	T
TK	ABL1	XPO2_HUMAN	Y369	EDNSEEYIRRDLE	E	D	N	S	E	E	Y	I	R	R	D	L	E
TK	ABL1	XPP1_HUMAN	Y296	VSDKASYAVSETI	V	S	D	K	A	S	Y	A	V	S	E	T	I
TK	ABL1	XRCC5_HUMAN	Y295	IQKETVYCLNDDD	I	Q	K	E	T	V	Y	C	L	N	D	D	D
TK	ABL1	YAP1_HUMAN	Y407	GLSMSSYSVPRTP	G	L	S	M	S	S	Y	S	V	P	R	T	P
TK	ABL1	YBOX1_HUMAN	Y72	FNVRNGYGFINRN	F	N	V	R	N	G	Y	G	F	I	N	R	N
TK	ABL1	YBOX2_HUMAN	Y107	FNVRNGYGFINRN	F	N	V	R	N	G	Y	G	F	I	N	R	N
TK	ABL1	ZO1_HUMAN	Y669	REEPDIYQIAKSE	R	E	E	P	D	I	Y	Q	I	A	K	S	E
TK	ABL1	ZO1_HUMAN	Y1165	EQPAPGYDTHGRL	E	Q	P	A	P	G	Y	D	T	H	G	R	L
TK mutant	ABL1[E255K]	1433B_HUMAN	Y50	NLLSVAYKNVVGA	N	L	L	S	V	A	Y	K	N	V	V	G	A
TK mutant	ABL1[E255K]	1433B_HUMAN	Y21	AEQAERYDDMAAA	A	E	Q	A	E	R	Y	D	D	M	A	A	A
TK mutant	ABL1[E255K]	1433B_HUMAN	Y151	SNSQQAYQEAFEI	S	N	S	Q	Q	A	Y	Q	E	A	F	E	I
TK mutant	ABL1[E255K]	1433E_HUMAN	Y49	NLLSVAYKNVIGA	N	L	L	S	V	A	Y	K	N	V	I	G	A
TK mutant	ABL1[E255K]	1433E_HUMAN	Y20	AEQAERYDEMVES	A	E	Q	A	E	R	Y	D	E	M	V	E	S
TK mutant	ABL1[E255K]	1433E_HUMAN	Y152	ENSLVAYKAASDI	E	N	S	L	V	A	Y	K	A	A	S	D	I
TK mutant	ABL1[E255K]	1433F_HUMAN	Y49	NLLSVAYKNVVGA	N	L	L	S	V	A	Y	K	N	V	V	G	A
TK mutant	ABL1[E255K]	1433F_HUMAN	Y20	AEQAERYDDMASA	A	E	Q	A	E	R	Y	D	D	M	A	S	A
TK mutant	ABL1[E255K]	1433F_HUMAN	Y154	EASEAAYKEAFEI	E	A	S	E	A	A	Y	K	E	A	F	E	I
TK mutant	ABL1[E255K]	1433G_HUMAN	Y49	NLLSVAYKNVVGA	N	L	L	S	V	A	Y	K	N	V	V	G	A
TK mutant	ABL1[E255K]	1433G_HUMAN	Y20	AEQAERYDDMAAA	A	E	Q	A	E	R	Y	D	D	M	A	A	A
TK mutant	ABL1[E255K]	1433S_HUMAN	Y48	NLLSVAYKNVVGG	N	L	L	S	V	A	Y	K	N	V	V	G	G
TK mutant	ABL1[E255K]	1433S_HUMAN	Y19	AEQAERYEDMAAF	A	E	Q	A	E	R	Y	E	D	M	A	A	F
TK mutant	ABL1[E255K]	1433S_HUMAN	Y151	DSARSAYQEAMDI	D	S	A	R	S	A	Y	Q	E	A	M	D	I
TK mutant	ABL1[E255K]	1433T_HUMAN	Y48	NLLSVAYKNVVGG	N	L	L	S	V	A	Y	K	N	V	V	G	G
TK mutant	ABL1[E255K]	1433T_HUMAN	Y19	AEQAERYDDMATC	A	E	Q	A	E	R	Y	D	D	M	A	T	C
TK mutant	ABL1[E255K]	1433T_HUMAN	Y149	DNSQGAYQEAFDI	D	N	S	Q	G	A	Y	Q	E	A	F	D	I
TK mutant	ABL1[E255K]	1433Z_HUMAN	Y48	NLLSVAYKNVVGA	N	L	L	S	V	A	Y	K	N	V	V	G	A
TK mutant	ABL1[E255K]	1433Z_HUMAN	Y19	AEQAERYDDMAAC	A	E	Q	A	E	R	Y	D	D	M	A	A	C
TK mutant	ABL1[E255K]	1433Z_HUMAN	Y149	DQSQQAYQEAFEI	D	Q	S	Q	Q	A	Y	Q	E	A	F	E	I
TK mutant	ABL1[E255K]	2ABA_HUMAN	Y71	SHSRGEYNVYSTF	S	H	S	R	G	E	Y	N	V	Y	S	T	F
TK mutant	ABL1[E255K]	2ABB_HUMAN	Y67	VHRRGEYNVYSTF	V	H	R	R	G	E	Y	N	V	Y	S	T	F
TK mutant	ABL1[E255K]	2ABD_HUMAN	Y77	PHSRGEYNVYSTF	P	H	S	R	G	E	Y	N	V	Y	S	T	F
TK mutant	ABL1[E255K]	6PGD_HUMAN	Y137	GEEGARYGPSLMP	G	E	E	G	A	R	Y	G	P	S	L	M	P
TK mutant	ABL1[E255K]	AAPK1_HUMAN	Y190	SCGSPNYAAPEVI	S	C	G	S	P	N	Y	A	A	P	E	V	I
TK mutant	ABL1[E255K]	AAPK2_HUMAN	Y179	SCGSPNYAAPEVI	S	C	G	S	P	N	Y	A	A	P	E	V	I
TK mutant	ABL1[E255K]	AATM_HUMAN	Y75	DDNGKPYVLPSVR	D	D	N	G	K	P	Y	V	L	P	S	V	R
TK mutant	ABL1[E255K]	ABCF1_HUMAN	Y710	EETPTEYLQRGFN	E	E	T	P	T	E	Y	L	Q	R	G	F	N
TK mutant	ABL1[E255K]	ABL1_HUMAN	Y93	KLRVLGYNHNGEW	K	L	R	V	L	G	Y	N	H	N	G	E	W
TK mutant	ABL1[E255K]	ABL1_HUMAN	S917	GGKPSQSPSQEAA	G	G	K	P	S	Q	S	P	S	Q	E	A	A
TK mutant	ABL1[E255K]	ABL1_HUMAN	T852	AAAEPVTPTSKAG	A	A	A	E	P	V	T	P	T	S	K	A	G
TK mutant	ABL1[E255K]	ABL1_HUMAN	T751	RQFDSSTFGGHKS	R	Q	F	D	S	S	T	F	G	G	H	K	S
TK mutant	ABL1[E255K]	ABL1_HUMAN	S742	LPRDLQSTGRQFD	L	P	R	D	L	Q	S	T	G	R	Q	F	D
TK mutant	ABL1[E255K]	ABL1_HUMAN	T649	NGALAFTPLDTAD	N	G	A	L	A	F	T	P	L	D	T	A	D
TK mutant	ABL1[E255K]	ABL1_HUMAN	S642	EEGRDISNGALAF	E	E	G	R	D	I	S	N	G	A	L	A	F
TK mutant	ABL1[E255K]	ABL1_HUMAN	S569	DHEPAVSPLLPRK	D	H	E	P	A	V	S	P	L	L	P	R	K
TK mutant	ABL1[E255K]	ABL1_HUMAN	S559	SKGQGESDPLDHE	S	K	G	Q	G	E	S	D	P	L	D	H	E
TK mutant	ABL1[E255K]	ABL1_HUMAN	S553	VPEMPHSKGQGES	V	P	E	M	P	H	S	K	G	Q	G	E	S
TK mutant	ABL1[E255K]	ABL1_HUMAN	T545	AEHRDTTDVPEMP	A	E	H	R	D	T	T	D	V	P	E	M	P
TK mutant	ABL1[E255K]	ABL1_HUMAN	T544	AAEHRDTTDVPEM	A	A	E	H	R	D	T	T	D	V	P	E	M
TK mutant	ABL1[E255K]	ABL1_HUMAN	Y469	GCPEKVYELMRAC	G	C	P	E	K	V	Y	E	L	M	R	A	C
TK mutant	ABL1[E255K]	ABL1_HUMAN	Y413	APESLAYNKFSIK	A	P	E	S	L	A	Y	N	K	F	S	I	K
TK mutant	ABL1[E255K]	ABL1_HUMAN	T394	MTGDTYTAHAGAK	M	T	G	D	T	Y	T	A	H	A	G	A	K
TK mutant	ABL1[E255K]	ABL1_HUMAN	Y393	LMTGDTYTAHAGA	L	M	T	G	D	T	Y	T	A	H	A	G	A
TK mutant	ABL1[E255K]	ABL1_HUMAN	Y264	EGVWKKYSLTVAV	E	G	V	W	K	K	Y	S	L	T	V	A	V
TK mutant	ABL1[E255K]	ABL1_HUMAN	Y232	YGVSPNYDKWEME	Y	G	V	S	P	N	Y	D	K	W	E	M	E
TK mutant	ABL1[E255K]	ABL1_HUMAN	Y226	RNKPTVYGVSPNY	R	N	K	P	T	V	Y	G	V	S	P	N	Y
TK mutant	ABL1[E255K]	ABL1_HUMAN	Y128	LEKHSWYHGPVSR	L	E	K	H	S	W	Y	H	G	P	V	S	R
TK mutant	ABL1[E255K]	ABL1_HUMAN	S1106	CPATAGSGPAATQ	C	P	A	T	A	G	S	G	P	A	A	T	Q
TK mutant	ABL1[E255K]	ABL1_HUMAN	S1054	EQMASHSAVLEAG	E	Q	M	A	S	H	S	A	V	L	E	A	G
TK mutant	ABL1[E255K]	ABL1_HUMAN	T104	EWCEAQTKNGQGW	E	W	C	E	A	Q	T	K	N	G	Q	G	W
TK mutant	ABL1[E255K]	ABL1_HUMAN	S1125	SSVKEISDIVQRJ	S	S	V	K	E	I	S	D	I	V	Q	R	J
TK mutant	ABL1[E255K]	ABL2_HUMAN	Y515	GCPPKVYELMRAC	G	C	P	P	K	V	Y	E	L	M	R	A	C
TK mutant	ABL1[E255K]	ABL2_HUMAN	T440	MTGDTYTAHAGAK	M	T	G	D	T	Y	T	A	H	A	G	A	K
TK mutant	ABL1[E255K]	ABL2_HUMAN	Y439	LMTGDTYTAHAGA	L	M	T	G	D	T	Y	T	A	H	A	G	A
TK mutant	ABL1[E255K]	ABL2_HUMAN	Y310	VGVWKKYSLTVAV	V	G	V	W	K	K	Y	S	L	T	V	A	V
TK mutant	ABL1[E255K]	ABL2_HUMAN	Y174	LEKHSWYHGPVSR	L	E	K	H	S	W	Y	H	G	P	V	S	R
TK mutant	ABL1[E255K]	ACADM_HUMAN	Y67	IPVAAEYDKTGEY	I	P	V	A	A	E	Y	D	K	T	G	E	Y
TK mutant	ABL1[E255K]	ACBP_HUMAN	Y32	LFIYGHYKQATVG	L	F	I	Y	G	H	Y	K	Q	A	T	V	G
TK mutant	ABL1[E255K]	ACBP_HUMAN	Y29	EEMLFIYGHYKQA	E	E	M	L	F	I	Y	G	H	Y	K	Q	A
TK mutant	ABL1[E255K]	ACINU_HUMAN	Y1094	EQDELDYHRGLLV	E	Q	D	E	L	D	Y	H	R	G	L	L	V
TK mutant	ABL1[E255K]	ACINU_HUMAN	Y1086	KFLCADYAEQDEL	K	F	L	C	A	D	Y	A	E	Q	D	E	L
TK mutant	ABL1[E255K]	ACPH_HUMAN	Y17	EEAAALYRGLSRQ	E	E	A	A	A	L	Y	R	G	L	S	R	Q
TK mutant	ABL1[E255K]	ACSL3_HUMAN	Y591	KLQAGEYVSLGKV	K	L	Q	A	G	E	Y	V	S	L	G	K	V
TK mutant	ABL1[E255K]	ACSL4_HUMAN	Y582	KLQAGEYVSLGKV	K	L	Q	A	G	E	Y	V	S	L	G	K	V
TK mutant	ABL1[E255K]	ACTA_HUMAN	Y242	SSLEKSYELPDGQ	S	S	L	E	K	S	Y	E	L	P	D	G	Q
TK mutant	ABL1[E255K]	ACTB_HUMAN	S365	KQEYDESGPSIVH	K	Q	E	Y	D	E	S	G	P	S	I	V	H
TK mutant	ABL1[E255K]	ACTB_HUMAN	Y362	WISKQEYDESGPS	W	I	S	K	Q	E	Y	D	E	S	G	P	S
TK mutant	ABL1[E255K]	ACTB_HUMAN	Y294	DIRKDLYANTVLS	D	I	R	K	D	L	Y	A	N	T	V	L	S
TK mutant	ABL1[E255K]	ACTB_HUMAN	Y240	SSLEKSYELPDGQ	S	S	L	E	K	S	Y	E	L	P	D	G	Q
TK mutant	ABL1[E255K]	ACTB_HUMAN	Y198	ILTERGYSFTTTA	I	L	T	E	R	G	Y	S	F	T	T	T	A
TK mutant	ABL1[E255K]	ACTB_HUMAN	Y169	VPIYEGYALPHAI	V	P	I	Y	E	G	Y	A	L	P	H	A	I
TK mutant	ABL1[E255K]	ACTB_HUMAN	Y166	THTVPIYEGYALP	T	H	T	V	P	I	Y	E	G	Y	A	L	P
TK mutant	ABL1[E255K]	ACTBL_HUMAN	Y241	SSPERSYELPDGQ	S	S	P	E	R	S	Y	E	L	P	D	G	Q
TK mutant	ABL1[E255K]	ACTBM_HUMAN	S365	KQEYDESGPSIVH	K	Q	E	Y	D	E	S	G	P	S	I	V	H
TK mutant	ABL1[E255K]	ACTBM_HUMAN	Y362	WISKQEYDESGPS	W	I	S	K	Q	E	Y	D	E	S	G	P	S
TK mutant	ABL1[E255K]	ACTBM_HUMAN	Y240	SSVEKSYELPDGQ	S	S	V	E	K	S	Y	E	L	P	D	G	Q
TK mutant	ABL1[E255K]	ACTC_HUMAN	Y242	SSLEKSYELPDGQ	S	S	L	E	K	S	Y	E	L	P	D	G	Q
TK mutant	ABL1[E255K]	ACTG_HUMAN	S365	KQEYDESGPSIVH	K	Q	E	Y	D	E	S	G	P	S	I	V	H
TK mutant	ABL1[E255K]	ACTG_HUMAN	Y362	WISKQEYDESGPS	W	I	S	K	Q	E	Y	D	E	S	G	P	S
TK mutant	ABL1[E255K]	ACTG_HUMAN	Y294	DIRKDLYANTVLS	D	I	R	K	D	L	Y	A	N	T	V	L	S
TK mutant	ABL1[E255K]	ACTG_HUMAN	Y240	SSLEKSYELPDGQ	S	S	L	E	K	S	Y	E	L	P	D	G	Q
TK mutant	ABL1[E255K]	ACTG_HUMAN	Y198	ILTERGYSFTTTA	I	L	T	E	R	G	Y	S	F	T	T	T	A
TK mutant	ABL1[E255K]	ACTG_HUMAN	Y169	VPIYEGYALPHAI	V	P	I	Y	E	G	Y	A	L	P	H	A	I
TK mutant	ABL1[E255K]	ACTG_HUMAN	Y166	THTVPIYEGYALP	T	H	T	V	P	I	Y	E	G	Y	A	L	P
TK mutant	ABL1[E255K]	ACTH_HUMAN	Y241	SSLEKSYELPDGQ	S	S	L	E	K	S	Y	E	L	P	D	G	Q
TK mutant	ABL1[E255K]	ACTN1_HUMAN	Y859	PPDQAEYCIARMA	P	P	D	Q	A	E	Y	C	I	A	R	M	A
TK mutant	ABL1[E255K]	ACTN1_HUMAN	Y842	LAGDKNYITMDEL	L	A	G	D	K	N	Y	I	T	M	D	E	L
TK mutant	ABL1[E255K]	ACTN1_HUMAN	Y422	MLRQKDYETATLS	M	L	R	Q	K	D	Y	E	T	A	T	L	S
TK mutant	ABL1[E255K]	ACTN1_HUMAN	Y378	EQVEKGYEEWLLN	E	Q	V	E	K	G	Y	E	E	W	L	L	N
TK mutant	ABL1[E255K]	ACTN1_HUMAN	Y215	FDVAEKYLDIPKM	F	D	V	A	E	K	Y	L	D	I	P	K	M
TK mutant	ABL1[E255K]	ACTN1_HUMAN	Y193	RPELIDYGKLRKD	R	P	E	L	I	D	Y	G	K	L	R	K	D
TK mutant	ABL1[E255K]	ACTN2_HUMAN	Y385	EQAEKGYEEWLLN	E	Q	A	E	K	G	Y	E	E	W	L	L	N
TK mutant	ABL1[E255K]	ACTN3_HUMAN	Y229	FEVAEKYLDIPKM	F	E	V	A	E	K	Y	L	D	I	P	K	M
TK mutant	ABL1[E255K]	ACTN4_HUMAN	Y898	VPGALDYKSFSTA	V	P	G	A	L	D	Y	K	S	F	S	T	A
TK mutant	ABL1[E255K]	ACTN4_HUMAN	Y886	IARMAPYQGPDAV	I	A	R	M	A	P	Y	Q	G	P	D	A	V
TK mutant	ABL1[E255K]	ACTN4_HUMAN	Y878	PPDQAEYCIARMA	P	P	D	Q	A	E	Y	C	I	A	R	M	A
TK mutant	ABL1[E255K]	ACTN4_HUMAN	Y397	EQAEKGYEEWLLN	E	Q	A	E	K	G	Y	E	E	W	L	L	N
TK mutant	ABL1[E255K]	ACTN4_HUMAN	Y234	FEVAEKYLDIPKM	F	E	V	A	E	K	Y	L	D	I	P	K	M
TK mutant	ABL1[E255K]	ACTS_HUMAN	Y242	SSLEKSYELPDGQ	S	S	L	E	K	S	Y	E	L	P	D	G	Q
TK mutant	ABL1[E255K]	AFAD_HUMAN	Y1230	QTYTREYFTFPAS	Q	T	Y	T	R	E	Y	F	T	F	P	A	S
TK mutant	ABL1[E255K]	AIMP1_HUMAN	Y288	DECVATYKGVPFE	D	E	C	V	A	T	Y	K	G	V	P	F	E
TK mutant	ABL1[E255K]	ANKH1_HUMAN	Y1269	EAASGGYAEVGRV	E	A	A	S	G	G	Y	A	E	V	G	R	V
TK mutant	ABL1[E255K]	ANM5_HUMAN	Y342	QYQQAIYKCLLDR	Q	Y	Q	Q	A	I	Y	K	C	L	L	D	R
TK mutant	ABL1[E255K]	ANR17_HUMAN	Y1297	EAASGGYAEVGRV	E	A	A	S	G	G	Y	A	E	V	G	R	V
TK mutant	ABL1[E255K]	ANX11_HUMAN	Y365	RDAQELYAAGENR	R	D	A	Q	E	L	Y	A	A	G	E	N	R
TK mutant	ABL1[E255K]	ANXA2_HUMAN	Y333	YQKALLYLCGGDD	Y	Q	K	A	L	L	Y	L	C	G	G	D	D
TK mutant	ABL1[E255K]	ANXA2_HUMAN	Y238	YKSYSPYDMLESI	Y	K	S	Y	S	P	Y	D	M	L	E	S	I
TK mutant	ABL1[E255K]	ANXA2_HUMAN	Y199	QDARDLYDAGVKR	Q	D	A	R	D	L	Y	D	A	G	V	K	R
TK mutant	ABL1[E255K]	ANXA2_HUMAN	Y188	DGSVIDYELIDQD	D	G	S	V	I	D	Y	E	L	I	D	Q	D
TK mutant	ABL1[E255K]	ANXA5_HUMAN	Y94	SRLYDAYELKHAL	S	R	L	Y	D	A	Y	E	L	K	H	A	L
TK mutant	ABL1[E255K]	ANXA5_HUMAN	Y91	MKPSRLYDAYELK	M	K	P	S	R	L	Y	D	A	Y	E	L	K
TK mutant	ABL1[E255K]	ANXA5_HUMAN	Y133	QVYEEEYGSSLED	Q	V	Y	E	E	E	Y	G	S	S	L	E	D
TK mutant	ABL1[E255K]	ANXA7_HUMAN	Y478	GDTSGDYRRLLLA	G	D	T	S	G	D	Y	R	R	L	L	L	A
TK mutant	ABL1[E255K]	AP1M1_HUMAN	Y134	SKILQEYITQEGH	S	K	I	L	Q	E	Y	I	T	Q	E	G	H
TK mutant	ABL1[E255K]	AP1M1_HUMAN	Y418	ITQNGDYQLRTQJ	I	T	Q	N	G	D	Y	Q	L	R	T	Q	J
TK mutant	ABL1[E255K]	APEX1_HUMAN	Y45	GEGPALYEDPPDQ	G	E	G	P	A	L	Y	E	D	P	P	D	Q
TK mutant	ABL1[E255K]	APEX1_HUMAN	Y144	CPLKVSYGIGDEE	C	P	L	K	V	S	Y	G	I	G	D	E	E
TK mutant	ABL1[E255K]	API5_HUMAN	Y28	GQHKDAYQVILDG	G	Q	H	K	D	A	Y	Q	V	I	L	D	G
TK mutant	ABL1[E255K]	ARAF_HUMAN	Y155	TNRQQFYHSVQDL	T	N	R	Q	Q	F	Y	H	S	V	Q	D	L
TK mutant	ABL1[E255K]	ARGL1_HUMAN	S77	DRERASSPPDRID	D	R	E	R	A	S	S	P	P	D	R	I	D
TK mutant	ABL1[E255K]	ARHGG_HUMAN	Y216	KDDPQLYQEIQER	K	D	D	P	Q	L	Y	Q	E	I	Q	E	R
TK mutant	ABL1[E255K]	ARNT_HUMAN	Y561	PRFSEIYHNINAD	P	R	F	S	E	I	Y	H	N	I	N	A	D
TK mutant	ABL1[E255K]	ARP3_HUMAN	Y400	CHTKKDYEEIGPS	C	H	T	K	K	D	Y	E	E	I	G	P	S
TK mutant	ABL1[E255K]	ARP3_HUMAN	Y16	VDCGTGYTKLGYA	V	D	C	G	T	G	Y	T	K	L	G	Y	A
TK mutant	ABL1[E255K]	ASSY_HUMAN	Y163	RNDLMEYAKQHGI	R	N	D	L	M	E	Y	A	K	Q	H	G	I
TK mutant	ABL1[E255K]	AT1A1_HUMAN	Y542	DAFQNAYLELGGL	D	A	F	Q	N	A	Y	L	E	L	G	G	L
TK mutant	ABL1[E255K]	ATIF1_HUMAN	Y58	QAEEERYFRAQSR	Q	A	E	E	E	R	Y	F	R	A	Q	S	R
TK mutant	ABL1[E255K]	ATX2_HUMAN	Y454	IESSAQYKARVAL	I	E	S	S	A	Q	Y	K	A	R	V	A	L
TK mutant	ABL1[E255K]	ATX2L_HUMAN	Y270	YGVKTTYDSSLSS	Y	G	V	K	T	T	Y	D	S	S	L	S	S
TK mutant	ABL1[E255K]	AXA2L_HUMAN	Y333	YQKALLYLCGGDD	Y	Q	K	A	L	L	Y	L	C	G	G	D	D
TK mutant	ABL1[E255K]	AXA2L_HUMAN	Y238	YKSYSPYDMLESI	Y	K	S	Y	S	P	Y	D	M	L	E	S	I
TK mutant	ABL1[E255K]	BAG3_HUMAN	Y247	QTHQPVYHKIQGD	Q	T	H	Q	P	V	Y	H	K	I	Q	G	D
TK mutant	ABL1[E255K]	BAG3_HUMAN	T242	QQGEYQTHQPVYH	Q	Q	G	E	Y	Q	T	H	Q	P	V	Y	H
TK mutant	ABL1[E255K]	BCLF1_HUMAN	Y408	TEETEDYRQFRKS	T	E	E	T	E	D	Y	R	Q	F	R	K	S
TK mutant	ABL1[E255K]	BIG2_HUMAN	Y819	EYLSSIYEEIEGK	E	Y	L	S	S	I	Y	E	E	I	E	G	K
TK mutant	ABL1[E255K]	BIG2_HUMAN	Y814	KDLPEEYLSSIYE	K	D	L	P	E	E	Y	L	S	S	I	Y	E
TK mutant	ABL1[E255K]	BLVRB_HUMAN	Y194	CLTTDEYDGHSTY	C	L	T	T	D	E	Y	D	G	H	S	T	Y
TK mutant	ABL1[E255K]	BLVRB_HUMAN	Y205	TYPSHQYQJJJJJ	T	Y	P	S	H	Q	Y	Q	J	J	J	J	J
TK mutant	ABL1[E255K]	BOD1_HUMAN	Y82	VDTKPAYQNLRQK	V	D	T	K	P	A	Y	Q	N	L	R	Q	K
TK mutant	ABL1[E255K]	BUB3_HUMAN	Y141	SQPEKVYTLSVSG	S	Q	P	E	K	V	Y	T	L	S	V	S	G
TK mutant	ABL1[E255K]	C1TC_HUMAN	Y258	VVGDVAYDEAKER	V	V	G	D	V	A	Y	D	E	A	K	E	R
TK mutant	ABL1[E255K]	CALR_HUMAN	Y109	IDCGGGYVKLFPN	I	D	C	G	G	G	Y	V	K	L	F	P	N
TK mutant	ABL1[E255K]	CALU_HUMAN	Y47	DAQSFDYDHDAFL	D	A	Q	S	F	D	Y	D	H	D	A	F	L
TK mutant	ABL1[E255K]	CALU_HUMAN	Y263	WILPSDYDHAEAE	W	I	L	P	S	D	Y	D	H	A	E	A	E
TK mutant	ABL1[E255K]	CALU_HUMAN	Y187	HPEEYDYMKDIVV	H	P	E	E	Y	D	Y	M	K	D	I	V	V
TK mutant	ABL1[E255K]	CALU_HUMAN	Y185	FLHPEEYDYMKDI	F	L	H	P	E	E	Y	D	Y	M	K	D	I
TK mutant	ABL1[E255K]	CALX_HUMAN	Y70	VPTGEVYFADSFD	V	P	T	G	E	V	Y	F	A	D	S	F	D
TK mutant	ABL1[E255K]	CAPR1_HUMAN	Y99	LDAVSKYQEVTNN	L	D	A	V	S	K	Y	Q	E	V	T	N	N
TK mutant	ABL1[E255K]	CAPZB_HUMAN	Y59	KVVGKDYLLCDYN	K	V	V	G	K	D	Y	L	L	C	D	Y	N
TK mutant	ABL1[E255K]	CAPZB_HUMAN	Y232	STLNEIYFGKTKD	S	T	L	N	E	I	Y	F	G	K	T	K	D
TK mutant	ABL1[E255K]	CASC3_HUMAN	Y242	LIALYGYDIRSAH	L	I	A	L	Y	G	Y	D	I	R	S	A	H
TK mutant	ABL1[E255K]	CASC3_HUMAN	Y240	QELIALYGYDIRS	Q	E	L	I	A	L	Y	G	Y	D	I	R	S
TK mutant	ABL1[E255K]	CATB_HUMAN	Y244	DIMAEIYKNGPVE	D	I	M	A	E	I	Y	K	N	G	P	V	E
TK mutant	ABL1[E255K]	CATB_HUMAN	Y215	KICEPGYSPTYKQ	K	I	C	E	P	G	Y	S	P	T	Y	K	Q
TK mutant	ABL1[E255K]	CATZ_HUMAN	Y76	NVDGVNYASITRN	N	V	D	G	V	N	Y	A	S	I	T	R	N
TK mutant	ABL1[E255K]	CAZA1_HUMAN	Y247	TAISENYQTMSDT	T	A	I	S	E	N	Y	Q	T	M	S	D	T
TK mutant	ABL1[E255K]	CAZA1_HUMAN	Y239	ENAENEYQTAISE	E	N	A	E	N	E	Y	Q	T	A	I	S	E
TK mutant	ABL1[E255K]	CBPD_HUMAN	Y1376	TEEETLYSSKHJJ	T	E	E	E	T	L	Y	S	S	K	H	J	J
TK mutant	ABL1[E255K]	CC124_HUMAN	Y38	KELEDAYWKDDDK	K	E	L	E	D	A	Y	W	K	D	D	D	K
TK mutant	ABL1[E255K]	CDC37_HUMAN	Y248	KTADRQYMEGFND	K	T	A	D	R	Q	Y	M	E	G	F	N	D
TK mutant	ABL1[E255K]	CDC5L_HUMAN	Y788	KELQHRYADLLLE	K	E	L	Q	H	R	Y	A	D	L	L	L	E
TK mutant	ABL1[E255K]	CDV3_HUMAN	Y244	LQLDNQYAVLENQ	L	Q	L	D	N	Q	Y	A	V	L	E	N	Q
TK mutant	ABL1[E255K]	CH10_HUMAN	Y88	VLDDKDYFLFRDG	V	L	D	D	K	D	Y	F	L	F	R	D	G
TK mutant	ABL1[E255K]	CH60_HUMAN	Y243	CEFQDAYVLLSEK	C	E	F	Q	D	A	Y	V	L	L	S	E	K
TK mutant	ABL1[E255K]	CH60_HUMAN	Y227	RGYISPYFINTSK	R	G	Y	I	S	P	Y	F	I	N	T	S	K
TK mutant	ABL1[E255K]	CH60_HUMAN	Y223	MKFDRGYISPYFI	M	K	F	D	R	G	Y	I	S	P	Y	F	I
TK mutant	ABL1[E255K]	CHERP_HUMAN	Y897	DDPYENYRRNKSY	D	D	P	Y	E	N	Y	R	R	N	K	S	Y
TK mutant	ABL1[E255K]	CHERP_HUMAN	Y894	VALDDPYENYRRN	V	A	L	D	D	P	Y	E	N	Y	R	R	N
TK mutant	ABL1[E255K]	CI129_HUMAN	Y67	LTEQNSYSNIPHE	L	T	E	Q	N	S	Y	S	N	I	P	H	E
TK mutant	ABL1[E255K]	CISY_HUMAN	Y80	GMKGLVYETSVLD	G	M	K	G	L	V	Y	E	T	S	V	L	D
TK mutant	ABL1[E255K]	CISY_HUMAN	Y345	GRVVPGYGHAVLR	G	R	V	V	P	G	Y	G	H	A	V	L	R
TK mutant	ABL1[E255K]	CLH1_HUMAN	Y883	NALAKIYIDSNNN	N	A	L	A	K	I	Y	I	D	S	N	N	N
TK mutant	ABL1[E255K]	CLH1_HUMAN	Y1487	RTSIDAYDNFDNI	R	T	S	I	D	A	Y	D	N	F	D	N	I
TK mutant	ABL1[E255K]	CLIC1_HUMAN	Y233	EEIELAYEQVAKA	E	E	I	E	L	A	Y	E	Q	V	A	K	A
TK mutant	ABL1[E255K]	CLIC4_HUMAN	Y244	KEVEIAYSDVAKR	K	E	V	E	I	A	Y	S	D	V	A	K	R
TK mutant	ABL1[E255K]	CLIP1_HUMAN	Y269	FQCQPKYGLFAPV	F	Q	C	Q	P	K	Y	G	L	F	A	P	V
TK mutant	ABL1[E255K]	CNBP_HUMAN	Y99	EREQCCYNCGKPG	E	R	E	Q	C	C	Y	N	C	G	K	P	G
TK mutant	ABL1[E255K]	CNBP_HUMAN	Y75	LQEDACYNCGRGG	L	Q	E	D	A	C	Y	N	C	G	R	G	G
TK mutant	ABL1[E255K]	CNBP_HUMAN	Y120	ADEQKCYSCGEFG	A	D	E	Q	K	C	Y	S	C	G	E	F	G
TK mutant	ABL1[E255K]	CNN3_HUMAN	Y261	QKGMSVYGLGRQV	Q	K	G	M	S	V	Y	G	L	G	R	Q	V
TK mutant	ABL1[E255K]	CNPY2_HUMAN	Y71	SVVEVPYARSEAH	S	V	V	E	V	P	Y	A	R	S	E	A	H
TK mutant	ABL1[E255K]	COF1_HUMAN	Y89	ALYDATYETKESK	A	L	Y	D	A	T	Y	E	T	K	E	S	K
TK mutant	ABL1[E255K]	COF1_HUMAN	Y85	DCRYALYDATYET	D	C	R	Y	A	L	Y	D	A	T	Y	E	T
TK mutant	ABL1[E255K]	COF1_HUMAN	Y82	PDKDCRYALYDAT	P	D	K	D	C	R	Y	A	L	Y	D	A	T
TK mutant	ABL1[E255K]	COF1_HUMAN	Y68	QTVDDPYATFVKM	Q	T	V	D	D	P	Y	A	T	F	V	K	M
TK mutant	ABL1[E255K]	COF1_HUMAN	Y140	ELQANCYEEVKDR	E	L	Q	A	N	C	Y	E	E	V	K	D	R
TK mutant	ABL1[E255K]	COF2_HUMAN	Y89	ALYDATYETKESK	A	L	Y	D	A	T	Y	E	T	K	E	S	K
TK mutant	ABL1[E255K]	COF2_HUMAN	Y85	DCRYALYDATYET	D	C	R	Y	A	L	Y	D	A	T	Y	E	T
TK mutant	ABL1[E255K]	COF2_HUMAN	Y82	PLNDCRYALYDAT	P	L	N	D	C	R	Y	A	L	Y	D	A	T
TK mutant	ABL1[E255K]	COPA_HUMAN	Y738	HYQNALYLGDVSE	H	Y	Q	N	A	L	Y	L	G	D	V	S	E
TK mutant	ABL1[E255K]	COPA_HUMAN	Y733	KDMSGHYQNALYL	K	D	M	S	G	H	Y	Q	N	A	L	Y	L
TK mutant	ABL1[E255K]	COPA_HUMAN	Y394	NSTYDLYTIPKDA	N	S	T	Y	D	L	Y	T	I	P	K	D	A
TK mutant	ABL1[E255K]	COPE_HUMAN	Y304	DRLVLQYAPSAJJ	D	R	L	V	L	Q	Y	A	P	S	A	J	J
TK mutant	ABL1[E255K]	COQ9_HUMAN	Y93	GEEEEDYESEEQL	G	E	E	E	E	D	Y	E	S	E	E	Q	L
TK mutant	ABL1[E255K]	CPSM_HUMAN	Y852	PSSTRIYAIAKAI	P	S	S	T	R	I	Y	A	I	A	K	A	I
TK mutant	ABL1[E255K]	CPSM_HUMAN	Y1450	KFVHDNYVIRRTA	K	F	V	H	D	N	Y	V	I	R	R	T	A
TK mutant	ABL1[E255K]	CSDE1_HUMAN	Y597	EADPTIYSGKVIR	E	A	D	P	T	I	Y	S	G	K	V	I	R
TK mutant	ABL1[E255K]	CSK21_HUMAN	Y325	MEHPYFYTVVKDQ	M	E	H	P	Y	F	Y	T	V	V	K	D	Q
TK mutant	ABL1[E255K]	CSK21_HUMAN	Y323	EAMEHPYFYTVVK	E	A	M	E	H	P	Y	F	Y	T	V	V	K
TK mutant	ABL1[E255K]	CSK21_HUMAN	Y255	LGTEDLYDYIDKY	L	G	T	E	D	L	Y	D	Y	I	D	K	Y
TK mutant	ABL1[E255K]	CSK21_HUMAN	Y12	PSRARVYTDVNTH	P	S	R	A	R	V	Y	T	D	V	N	T	H
TK mutant	ABL1[E255K]	CSK22_HUMAN	Y13	GSRARVYAEVNSL	G	S	R	A	R	V	Y	A	E	V	N	S	L
TK mutant	ABL1[E255K]	CSN5_HUMAN	Y203	DEGPSEYQTIPLN	D	E	G	P	S	E	Y	Q	T	I	P	L	N
TK mutant	ABL1[E255K]	CSTF1_HUMAN	Y67	DDTAVQYAIGRSD	D	D	T	A	V	Q	Y	A	I	G	R	S	D
TK mutant	ABL1[E255K]	CTNA1_HUMAN	Y177	QDLGIQYKALKPE	Q	D	L	G	I	Q	Y	K	A	L	K	P	E
TK mutant	ABL1[E255K]	CTND1_HUMAN	Y248	RPSMEGYRAPSRQ	R	P	S	M	E	G	Y	R	A	P	S	R	Q
TK mutant	ABL1[E255K]	CTND1_HUMAN	Y228	PGGSDNYGSLSRV	P	G	G	S	D	N	Y	G	S	L	S	R	V
TK mutant	ABL1[E255K]	CX6B1_HUMAN	Y34	RNCWQNYLDFHRC	R	N	C	W	Q	N	Y	L	D	F	H	R	C
TK mutant	ABL1[E255K]	CYTB_HUMAN	Y97	KHDELTYFJJJJJ	K	H	D	E	L	T	Y	F	J	J	J	J	J
TK mutant	ABL1[E255K]	DAB2_HUMAN	Y38	PEKTDEYLLARFK	P	E	K	T	D	E	Y	L	L	A	R	F	K
TK mutant	ABL1[E255K]	DCA13_HUMAN	Y401	HLPKSIYSQIQEQ	H	L	P	K	S	I	Y	S	Q	I	Q	E	Q
TK mutant	ABL1[E255K]	DCTN2_HUMAN	Y313	SKVHQLYETIQRW	S	K	V	H	Q	L	Y	E	T	I	Q	R	W
TK mutant	ABL1[E255K]	DDX20_HUMAN	Y711	TPNPEKYQESPGI	T	P	N	P	E	K	Y	Q	E	S	P	G	I
TK mutant	ABL1[E255K]	DDX24_HUMAN	Y662	VQHVIHYQVPRTS	V	Q	H	V	I	H	Y	Q	V	P	R	T	S
TK mutant	ABL1[E255K]	DDX3X_HUMAN	Y38	TASKGRYIPPHLR	T	A	S	K	G	R	Y	I	P	P	H	L	R
TK mutant	ABL1[E255K]	DDX3Y_HUMAN	Y38	TASKGRYIPPHLR	T	A	S	K	G	R	Y	I	P	P	H	L	R
TK mutant	ABL1[E255K]	DDX42_HUMAN	Y685	MSNYEAYKPSTGA	M	S	N	Y	E	A	Y	K	P	S	T	G	A
TK mutant	ABL1[E255K]	DDX42_HUMAN	Y682	NNVMSNYEAYKPS	N	N	V	M	S	N	Y	E	A	Y	K	P	S
TK mutant	ABL1[E255K]	DDX5_HUMAN	Y59	KFEKNFYQEHPDL	K	F	E	K	N	F	Y	Q	E	H	P	D	L
TK mutant	ABL1[E255K]	DDX6_HUMAN	Y473	SLYVAEYHSEPVE	S	L	Y	V	A	E	Y	H	S	E	P	V	E
TK mutant	ABL1[E255K]	DDX6_HUMAN	Y469	NIDKSLYVAEYHS	N	I	D	K	S	L	Y	V	A	E	Y	H	S
TK mutant	ABL1[E255K]	DESP_HUMAN	Y56	DQNSDGYCQTGTM	D	Q	N	S	D	G	Y	C	Q	T	G	T	M
TK mutant	ABL1[E255K]	DHX9_HUMAN	Y68	ARDFVNYLVRINE	A	R	D	F	V	N	Y	L	V	R	I	N	E
TK mutant	ABL1[E255K]	DHX9_HUMAN	Y132	EVGASGYGVPGPT	E	V	G	A	S	G	Y	G	V	P	G	P	T
TK mutant	ABL1[E255K]	DJB11_HUMAN	Y74	QDLGAAYEVLSDS	Q	D	L	G	A	A	Y	E	V	L	S	D	S
TK mutant	ABL1[E255K]	DNJB1_HUMAN	Y52	KEIAEAYDVLSDP	K	E	I	A	E	A	Y	D	V	L	S	D	P
TK mutant	ABL1[E255K]	DNJB1_HUMAN	Y5	JJJJJYYQTLGLA	J	J	J	J	J	Y	Y	Q	T	L	G	L	A
TK mutant	ABL1[E255K]	DNJB1_HUMAN	Y6	JJJJJJYQTLGLA	J	J	J	J	J	J	Y	Q	T	L	G	L	A
TK mutant	ABL1[E255K]	DNJC2_HUMAN	Y274	TLVDNAYSCDPRI	T	L	V	D	N	A	Y	S	C	D	P	R	I
TK mutant	ABL1[E255K]	DNJC9_HUMAN	Y66	QILGKVYSVLSDR	Q	I	L	G	K	V	Y	S	V	L	S	D	R
TK mutant	ABL1[E255K]	DNM1L_HUMAN	Y266	DSIRDEYAFLQKK	D	S	I	R	D	E	Y	A	F	L	Q	K	K
TK mutant	ABL1[E255K]	DNM1L_HUMAN	Y101	HTKNKLYTDFDEI	H	T	K	N	K	L	Y	T	D	F	D	E	I
TK mutant	ABL1[E255K]	DUT_HUMAN	Y167	ALPSGCYGRVAPR	A	L	P	S	G	C	Y	G	R	V	A	P	R
TK mutant	ABL1[E255K]	EBP2_HUMAN	Y265	WNTRESYDDVSSF	W	N	T	R	E	S	Y	D	D	V	S	S	F
TK mutant	ABL1[E255K]	ECHA_HUMAN	Y639	GKGFYIYQEGVKR	G	K	G	F	Y	I	Y	Q	E	G	V	K	R
TK mutant	ABL1[E255K]	ECHB_HUMAN	Y244	RLEQDEYALRSHS	R	L	E	Q	D	E	Y	A	L	R	S	H	S
TK mutant	ABL1[E255K]	ECHM_HUMAN	Y112	LSFQDCYSSKFLK	L	S	F	Q	D	C	Y	S	S	K	F	L	K
TK mutant	ABL1[E255K]	EF1A1_HUMAN	Y86	FETSKYYVTIIDA	F	E	T	S	K	Y	Y	V	T	I	I	D	A
TK mutant	ABL1[E255K]	EF1A1_HUMAN	Y85	KFETSKYYVTIID	K	F	E	T	S	K	Y	Y	V	T	I	I	D
TK mutant	ABL1[E255K]	EF1A1_HUMAN	Y29	TTGHLIYKCGGID	T	T	G	H	L	I	Y	K	C	G	G	I	D
TK mutant	ABL1[E255K]	EF1A1_HUMAN	Y254	LPLQDVYKIGGIG	L	P	L	Q	D	V	Y	K	I	G	G	I	G
TK mutant	ABL1[E255K]	EF1A2_HUMAN	Y29	TTGHLIYKCGGID	T	T	G	H	L	I	Y	K	C	G	G	I	D
TK mutant	ABL1[E255K]	EF1A2_HUMAN	Y254	LPLQDVYKIGGIG	L	P	L	Q	D	V	Y	K	I	G	G	I	G
TK mutant	ABL1[E255K]	EF1A3_HUMAN	Y86	FETSKYYVTIIDA	F	E	T	S	K	Y	Y	V	T	I	I	D	A
TK mutant	ABL1[E255K]	EF1A3_HUMAN	Y85	KFETSKYYVTIID	K	F	E	T	S	K	Y	Y	V	T	I	I	D
TK mutant	ABL1[E255K]	EF1A3_HUMAN	Y29	TTGHLIYKCGGID	T	T	G	H	L	I	Y	K	C	G	G	I	D
TK mutant	ABL1[E255K]	EF1A3_HUMAN	Y254	LPLQDVYKIGGIG	L	P	L	Q	D	V	Y	K	I	G	G	I	G
TK mutant	ABL1[E255K]	EF1D_HUMAN	Y26	DAERRFYEQMNGP	D	A	E	R	R	F	Y	E	Q	M	N	G	P
TK mutant	ABL1[E255K]	EF1D_HUMAN	S162	DIDLFGSDNEEED	D	I	D	L	F	G	S	D	N	E	E	E	D
TK mutant	ABL1[E255K]	EF2_HUMAN	Y730	TARRCLYASVLTA	T	A	R	R	C	L	Y	A	S	V	L	T	A
TK mutant	ABL1[E255K]	EF2_HUMAN	Y671	ITKGVQYLNEIKD	I	T	K	G	V	Q	Y	L	N	E	I	K	D
TK mutant	ABL1[E255K]	EF2_HUMAN	Y639	RYLAEKYEWDVAE	R	Y	L	A	E	K	Y	E	W	D	V	A	E
TK mutant	ABL1[E255K]	EF2_HUMAN	Y634	LKQRARYLAEKYE	L	K	Q	R	A	R	Y	L	A	E	K	Y	E
TK mutant	ABL1[E255K]	EF2_HUMAN	S578	KSDPVVSYRETVS	K	S	D	P	V	V	S	Y	R	E	T	V	S
TK mutant	ABL1[E255K]	EF2_HUMAN	Y443	GKKEDLYLKPIQR	G	K	K	E	D	L	Y	L	K	P	I	Q	R
TK mutant	ABL1[E255K]	EF2_HUMAN	Y373	YRCELLYEGPPDD	Y	R	C	E	L	L	Y	E	G	P	P	D	D
TK mutant	ABL1[E255K]	EF2_HUMAN	Y175	LEPEELYQTFQRI	L	E	P	E	E	L	Y	Q	T	F	Q	R	I
TK mutant	ABL1[E255K]	EFTU_HUMAN	Y92	GAKFKKYEEIDNA	G	A	K	F	K	K	Y	E	E	I	D	N	A
TK mutant	ABL1[E255K]	EFTU_HUMAN	Y357	KVEAQVYILSKEE	K	V	E	A	Q	V	Y	I	L	S	K	E	E
TK mutant	ABL1[E255K]	EFTU_HUMAN	T125	ARHYAHTDCPGHA	A	R	H	Y	A	H	T	D	C	P	G	H	A
TK mutant	ABL1[E255K]	EFTU_HUMAN	S116	AAHVEYSTAARHY	A	A	H	V	E	Y	S	T	A	A	R	H	Y
TK mutant	ABL1[E255K]	EIF1_HUMAN	Y79	VIEHPEYGEVIQL	V	I	E	H	P	E	Y	G	E	V	I	Q	L
TK mutant	ABL1[E255K]	EIF1_HUMAN	Y30	PAGTEDYIHIRIQ	P	A	G	T	E	D	Y	I	H	I	R	I	Q
TK mutant	ABL1[E255K]	EIF1B_HUMAN	Y79	VIEHPEYGEVIQL	V	I	E	H	P	E	Y	G	E	V	I	Q	L
TK mutant	ABL1[E255K]	EIF1B_HUMAN	Y30	PAGTEDYIHIRIQ	P	A	G	T	E	D	Y	I	H	I	R	I	Q
TK mutant	ABL1[E255K]	EIF2A_HUMAN	Y446	PKVATAYRPPALR	P	K	V	A	T	A	Y	R	P	P	A	L	R
TK mutant	ABL1[E255K]	EIF3A_HUMAN	Y697	QEKKIDYFERAKR	Q	E	K	K	I	D	Y	F	E	R	A	K	R
TK mutant	ABL1[E255K]	EIF3A_HUMAN	Y32	PALDVLYDVMKSK	P	A	L	D	V	L	Y	D	V	M	K	S	K
TK mutant	ABL1[E255K]	EIF3C_HUMAN	Y881	DHKQGTYGGYFRD	D	H	K	Q	G	T	Y	G	G	Y	F	R	D
TK mutant	ABL1[E255K]	EIF3D_HUMAN	Y50	DWTGATYQDKRYT	D	W	T	G	A	T	Y	Q	D	K	R	Y	T
TK mutant	ABL1[E255K]	EIF3H_HUMAN	Y350	AQALQEYNNJJJJ	A	Q	A	L	Q	E	Y	N	N	J	J	J	J
TK mutant	ABL1[E255K]	EIF3L_HUMAN	Y415	YEELFSYSCPKFL	Y	E	E	L	F	S	Y	S	C	P	K	F	L
TK mutant	ABL1[E255K]	EIF3L_HUMAN	Y409	KGDPQVYEELFSY	K	G	D	P	Q	V	Y	E	E	L	F	S	Y
TK mutant	ABL1[E255K]	ELOC_HUMAN	Y8	DGEEKTYGGCEGP	D	G	E	E	K	T	Y	G	G	C	E	G	P
TK mutant	ABL1[E255K]	ELOC_HUMAN	Y18	EGPDAMYVKLISS	E	G	P	D	A	M	Y	V	K	L	I	S	S
TK mutant	ABL1[E255K]	ENOA_HUMAN	Y44	GASTGIYEALELR	G	A	S	T	G	I	Y	E	A	L	E	L	R
TK mutant	ABL1[E255K]	ENOA_HUMAN	Y407	SERLAKYNQLLRI	S	E	R	L	A	K	Y	N	Q	L	L	R	I
TK mutant	ABL1[E255K]	ENOA_HUMAN	Y280	DQLADLYKSFIKD	D	Q	L	A	D	L	Y	K	S	F	I	K	D
TK mutant	ABL1[E255K]	ENOA_HUMAN	S272	DPSRYISPDQLAD	D	P	S	R	Y	I	S	P	D	Q	L	A	D
TK mutant	ABL1[E255K]	ENOA_HUMAN	Y270	PDDPSRYISPDQL	P	D	D	P	S	R	Y	I	S	P	D	Q	L
TK mutant	ABL1[E255K]	ENOA_HUMAN	Y189	RIGAEVYHNLKNV	R	I	G	A	E	V	Y	H	N	L	K	N	V
TK mutant	ABL1[E255K]	ENOA_HUMAN	Y131	EKGVPLYRHIADL	E	K	G	V	P	L	Y	R	H	I	A	D	L
TK mutant	ABL1[E255K]	ENOB_HUMAN	Y44	GASTGIYEALELR	G	A	S	T	G	I	Y	E	A	L	E	L	R
TK mutant	ABL1[E255K]	ENOB_HUMAN	Y189	RIGAEVYHHLKGV	R	I	G	A	E	V	Y	H	H	L	K	G	V
TK mutant	ABL1[E255K]	ENOB_HUMAN	Y131	EKGVPLYRHIADL	E	K	G	V	P	L	Y	R	H	I	A	D	L
TK mutant	ABL1[E255K]	ENOG_HUMAN	Y44	GASTGIYEALELR	G	A	S	T	G	I	Y	E	A	L	E	L	R
TK mutant	ABL1[E255K]	ENPL_HUMAN	Y652	ALVASQYGWSGNM	A	L	V	A	S	Q	Y	G	W	S	G	N	M
TK mutant	ABL1[E255K]	ENPL_HUMAN	Y539	EKQDKIYFMAGSS	E	K	Q	D	K	I	Y	F	M	A	G	S	S
TK mutant	ABL1[E255K]	ENPL_HUMAN	Y527	ITSLDQYVERMKE	I	T	S	L	D	Q	Y	V	E	R	M	K	E
TK mutant	ABL1[E255K]	ENPL_HUMAN	Y429	HDMMPKYLNFVKG	H	D	M	M	P	K	Y	L	N	F	V	K	G
TK mutant	ABL1[E255K]	ENPL_HUMAN	Y401	RGLFDEYGSKKSD	R	G	L	F	D	E	Y	G	S	K	K	S	D
TK mutant	ABL1[E255K]	ENPL_HUMAN	Y258	KEEASDYLELDTI	K	E	E	A	S	D	Y	L	E	L	D	T	I
TK mutant	ABL1[E255K]	ENPLL_HUMAN	Y58	RGLFDEYGSKKSD	R	G	L	F	D	E	Y	G	S	K	K	S	D
TK mutant	ABL1[E255K]	EPN4_HUMAN	Y106	SAREHIYDLRSLE	S	A	R	E	H	I	Y	D	L	R	S	L	E
TK mutant	ABL1[E255K]	ERF1_HUMAN	Y345	EEEKILYLTPEQE	E	E	E	K	I	L	Y	L	T	P	E	Q	E
TK mutant	ABL1[E255K]	ERP44_HUMAN	Y397	APSEYRYTLLRDR	A	P	S	E	Y	R	Y	T	L	L	R	D	R
TK mutant	ABL1[E255K]	EXOS4_HUMAN	Y53	KALAVVYGPHEIR	K	A	L	A	V	V	Y	G	P	H	E	I	R
TK mutant	ABL1[E255K]	EXOS6_HUMAN	Y20	SQPPQLYAADEEE	S	Q	P	P	Q	L	Y	A	A	D	E	E	E
TK mutant	ABL1[E255K]	EZRI_HUMAN	Y424	AAELAEYTAKIAL	A	A	E	L	A	E	Y	T	A	K	I	A	L
TK mutant	ABL1[E255K]	F120A_HUMAN	Y418	LTEQNSYSNIPHE	L	T	E	Q	N	S	Y	S	N	I	P	H	E
TK mutant	ABL1[E255K]	FAS_HUMAN	Y45	RWKAGLYGLPRRS	R	W	K	A	G	L	Y	G	L	P	R	R	S
TK mutant	ABL1[E255K]	FAS_HUMAN	Y289	APESFEYIEAHGT	A	P	E	S	F	E	Y	I	E	A	H	G	T
TK mutant	ABL1[E255K]	FAS_HUMAN	Y277	QLIRSLYQSAGVA	Q	L	I	R	S	L	Y	Q	S	A	G	V	A
TK mutant	ABL1[E255K]	FAS_HUMAN	Y2034	NAGQSNYGFANSA	N	A	G	Q	S	N	Y	G	F	A	N	S	A
TK mutant	ABL1[E255K]	FBLN3_HUMAN	Y68	VNHYGGYLCLPKT	V	N	H	Y	G	G	Y	L	C	L	P	K	T
TK mutant	ABL1[E255K]	FBLN3_HUMAN	Y65	MKCVNHYGGYLCL	M	K	C	V	N	H	Y	G	G	Y	L	C	L
TK mutant	ABL1[E255K]	FERM2_HUMAN	Y673	LDEEMFYKLTSGW	L	D	E	E	M	F	Y	K	L	T	S	G	W
TK mutant	ABL1[E255K]	FHL1_HUMAN	Y149	PKGEDFYCVTCHE	P	K	G	E	D	F	Y	C	V	T	C	H	E
TK mutant	ABL1[E255K]	FHL2_HUMAN	Y97	DCYSNEYSSKCQE	D	C	Y	S	N	E	Y	S	S	K	C	Q	E
TK mutant	ABL1[E255K]	FKB10_HUMAN	Y204	GGTYDTYVGSGWL	G	G	T	Y	D	T	Y	V	G	S	G	W	L
TK mutant	ABL1[E255K]	FKB1A_HUMAN	Y27	QTCVVHYTGMLED	Q	T	C	V	V	H	Y	T	G	M	L	E	D
TK mutant	ABL1[E255K]	FKBP2_HUMAN	Y112	IPSELGYGERGAP	I	P	S	E	L	G	Y	G	E	R	G	A	P
TK mutant	ABL1[E255K]	FKBP4_HUMAN	Y113	CKPEYAYGSAGSP	C	K	P	E	Y	A	Y	G	S	A	G	S	P
TK mutant	ABL1[E255K]	FKBP4_HUMAN	Y111	ITCKPEYAYGSAG	I	T	C	K	P	E	Y	A	Y	G	S	A	G
TK mutant	ABL1[E255K]	FLNA_HUMAN	Y731	DNGNGTYSCSYVP	D	N	G	N	G	T	Y	S	C	S	Y	V	P
TK mutant	ABL1[E255K]	FLNA_HUMAN	Y643	PQEAGEYAVHVLC	P	Q	E	A	G	E	Y	A	V	H	V	L	C
TK mutant	ABL1[E255K]	FLNB_HUMAN	Y902	LDIIDNYDYSHTV	L	D	I	I	D	N	Y	D	Y	S	H	T	V
TK mutant	ABL1[E255K]	FLNB_HUMAN	Y704	NRMDGTYACSYTP	N	R	M	D	G	T	Y	A	C	S	Y	T	P
TK mutant	ABL1[E255K]	FLNB_HUMAN	Y2276	HIPESPYLVPVIA	H	I	P	E	S	P	Y	L	V	P	V	I	A
TK mutant	ABL1[E255K]	FPPS_HUMAN	Y349	RATPEQYQILKEN	R	A	T	P	E	Q	Y	Q	I	L	K	E	N
TK mutant	ABL1[E255K]	FSCN1_HUMAN	Y230	RDCEGRYLAPSGP	R	D	C	E	G	R	Y	L	A	P	S	G	P
TK mutant	ABL1[E255K]	FUBP1_HUMAN	Y58	SLNSNDYGYGGQK	S	L	N	S	N	D	Y	G	Y	G	G	Q	K
TK mutant	ABL1[E255K]	FUMH_HUMAN	Y54	NSFRIEYDTFGEL	N	S	F	R	I	E	Y	D	T	F	G	E	L
TK mutant	ABL1[E255K]	FUS_HUMAN	Y468	SHMGGNYGDDRRG	S	H	M	G	G	N	Y	G	D	D	R	R	G
TK mutant	ABL1[E255K]	FXR2_HUMAN	Y614	PVTVADYISRAES	P	V	T	V	A	D	Y	I	S	R	A	E	S
TK mutant	ABL1[E255K]	G3BP1_HUMAN	Y56	KPADAVYGQKEIH	K	P	A	D	A	V	Y	G	Q	K	E	I	H
TK mutant	ABL1[E255K]	G3BP1_HUMAN	S232	DAQKSSSPAPADI	D	A	Q	K	S	S	S	P	A	P	A	D	I
TK mutant	ABL1[E255K]	G3BP1_HUMAN	Y20	EFVRQYYTLLNQA	E	F	V	R	Q	Y	Y	T	L	L	N	Q	A
TK mutant	ABL1[E255K]	G3BP2_HUMAN	T21	FVRQYYTLLNKAP	F	V	R	Q	Y	Y	T	L	L	N	K	A	P
TK mutant	ABL1[E255K]	G3BP2_HUMAN	Y19	REFVRQYYTLLNK	R	E	F	V	R	Q	Y	Y	T	L	L	N	K
TK mutant	ABL1[E255K]	G3P_HUMAN	Y320	YDNEFGYSNRVVD	Y	D	N	E	F	G	Y	S	N	R	V	V	D
TK mutant	ABL1[E255K]	G3P_HUMAN	Y314	VKLISWYDNEFGY	V	K	L	I	S	W	Y	D	N	E	F	G	Y
TK mutant	ABL1[E255K]	G3P_HUMAN	Y255	LEKPAKYDDIKKV	L	E	K	P	A	K	Y	D	D	I	K	K	V
TK mutant	ABL1[E255K]	G6PD_HUMAN	Y503	KRVGFQYEGTYKW	K	R	V	G	F	Q	Y	E	G	T	Y	K	W
TK mutant	ABL1[E255K]	G6PD_HUMAN	Y118	YDDAASYQRLNSH	Y	D	D	A	A	S	Y	Q	R	L	N	S	H
TK mutant	ABL1[E255K]	GANAB_HUMAN	Y563	LKDAQHYGGWEHR	L	K	D	A	Q	H	Y	G	G	W	E	H	R
TK mutant	ABL1[E255K]	GAR1_HUMAN	Y149	KFYIDPYKLLPLQ	K	F	Y	I	D	P	Y	K	L	L	P	L	Q
TK mutant	ABL1[E255K]	GAR1_HUMAN	Y145	KKLQKFYIDPYKL	K	K	L	Q	K	F	Y	I	D	P	Y	K	L
TK mutant	ABL1[E255K]	GBB2_HUMAN	Y145	LPGHTGYLSCCRF	L	P	G	H	T	G	Y	L	S	C	C	R	F
TK mutant	ABL1[E255K]	GBB4_HUMAN	Y145	LPGHTGYLSCCRF	L	P	G	H	T	G	Y	L	S	C	C	R	F
TK mutant	ABL1[E255K]	GBF1_HUMAN	Y1323	TSDSEVYTDHGRP	T	S	D	S	E	V	Y	T	D	H	G	R	P
TK mutant	ABL1[E255K]	GCP60_HUMAN	Y492	DCHEEVYAGSHQY	D	C	H	E	E	V	Y	A	G	S	H	Q	Y
TK mutant	ABL1[E255K]	GCSH_HUMAN	Y164	LMSEEAYEKYIKS	L	M	S	E	E	A	Y	E	K	Y	I	K	S
TK mutant	ABL1[E255K]	GCSH_HUMAN	Y139	LVNKSCYEDGWLI	L	V	N	K	S	C	Y	E	D	G	W	L	I
TK mutant	ABL1[E255K]	GDIB_HUMAN	Y404	IFISRTYDATTHF	I	F	I	S	R	T	Y	D	A	T	T	H	F
TK mutant	ABL1[E255K]	GDIB_HUMAN	Y203	YLDQPCYETINRI	Y	L	D	Q	P	C	Y	E	T	I	N	R	I
TK mutant	ABL1[E255K]	GDIR1_HUMAN	Y156	GPRAEEYEFLTPV	G	P	R	A	E	E	Y	E	F	L	T	P	V
TK mutant	ABL1[E255K]	GDIR1_HUMAN	Y144	KIDKTDYMVGSYG	K	I	D	K	T	D	Y	M	V	G	S	Y	G
TK mutant	ABL1[E255K]	GGCT_HUMAN	Y156	NGLPLEYQEKLKA	N	G	L	P	L	E	Y	Q	E	K	L	K	A
TK mutant	ABL1[E255K]	GLGB_HUMAN	Y73	DKFSRGYESFGVH	D	K	F	S	R	G	Y	E	S	F	G	V	H
TK mutant	ABL1[E255K]	GLGB_HUMAN	Y200	PRSLRIYESHVGI	P	R	S	L	R	I	Y	E	S	H	V	G	I
TK mutant	ABL1[E255K]	GLU2B_HUMAN	Y465	KFSAMKYEQGTGC	K	F	S	A	M	K	Y	E	Q	G	T	G	C
TK mutant	ABL1[E255K]	GLYG_HUMAN	Y332	EQGQADYMGADSF	E	Q	G	Q	A	D	Y	M	G	A	D	S	F
TK mutant	ABL1[E255K]	GLYR1_HUMAN	Y548	NDMSAVYRAYIHJ	N	D	M	S	A	V	Y	R	A	Y	I	H	J
TK mutant	ABL1[E255K]	GOGA3_HUMAN	Y512	QVAEEQYQRLMAK	Q	V	A	E	E	Q	Y	Q	R	L	M	A	K
TK mutant	ABL1[E255K]	GRP75_HUMAN	Y196	VITVPAYFNDSQR	V	I	T	V	P	A	Y	F	N	D	S	Q	R
TK mutant	ABL1[E255K]	GRP75_HUMAN	Y118	NPNNTFYATKRLI	N	P	N	N	T	F	Y	A	T	K	R	L	I
TK mutant	ABL1[E255K]	GSHR_HUMAN	Y451	TSFTPMYHAVTKR	T	S	F	T	P	M	Y	H	A	V	T	K	R
TK mutant	ABL1[E255K]	GSHR_HUMAN	Y371	TNVKGIYAVGDVC	T	N	V	K	G	I	Y	A	V	G	D	V	C
TK mutant	ABL1[E255K]	GSTP1_HUMAN	Y50	LKASCLYGQLPKF	L	K	A	S	C	L	Y	G	Q	L	P	K	F
TK mutant	ABL1[E255K]	GUAD_HUMAN	Y441	RNIEEVYVGGKQV	R	N	I	E	E	V	Y	V	G	G	K	Q	V
TK mutant	ABL1[E255K]	H11_HUMAN	Y74	ALAAAGYDVEKNN	A	L	A	A	A	G	Y	D	V	E	K	N	N
TK mutant	ABL1[E255K]	H12_HUMAN	Y71	ALAAAGYDVEKNN	A	L	A	A	A	G	Y	D	V	E	K	N	N
TK mutant	ABL1[E255K]	H13_HUMAN	Y72	ALAAAGYDVEKNN	A	L	A	A	A	G	Y	D	V	E	K	N	N
TK mutant	ABL1[E255K]	H14_HUMAN	Y71	ALAAAGYDVEKNN	A	L	A	A	A	G	Y	D	V	E	K	N	N
TK mutant	ABL1[E255K]	H1T_HUMAN	Y75	ALAAAGYDVEKNN	A	L	A	A	A	G	Y	D	V	E	K	N	N
TK mutant	ABL1[E255K]	H2B1C_HUMAN	Y43	SYSVYVYKVLKQV	S	Y	S	V	Y	V	Y	K	V	L	K	Q	V
TK mutant	ABL1[E255K]	H2B1C_HUMAN	Y41	KESYSVYVYKVLK	K	E	S	Y	S	V	Y	V	Y	K	V	L	K
TK mutant	ABL1[E255K]	H2B1C_HUMAN	Y38	RSRKESYSVYVYK	R	S	R	K	E	S	Y	S	V	Y	V	Y	K
TK mutant	ABL1[E255K]	H2B1D_HUMAN	Y43	SYSVYVYKVLKQV	S	Y	S	V	Y	V	Y	K	V	L	K	Q	V
TK mutant	ABL1[E255K]	H2B1D_HUMAN	Y41	KESYSVYVYKVLK	K	E	S	Y	S	V	Y	V	Y	K	V	L	K
TK mutant	ABL1[E255K]	H2B1D_HUMAN	Y38	RSRKESYSVYVYK	R	S	R	K	E	S	Y	S	V	Y	V	Y	K
TK mutant	ABL1[E255K]	H2B1H_HUMAN	Y43	SYSVYVYKVLKQV	S	Y	S	V	Y	V	Y	K	V	L	K	Q	V
TK mutant	ABL1[E255K]	H2B1H_HUMAN	Y41	KESYSVYVYKVLK	K	E	S	Y	S	V	Y	V	Y	K	V	L	K
TK mutant	ABL1[E255K]	H2B1H_HUMAN	Y38	RSRKESYSVYVYK	R	S	R	K	E	S	Y	S	V	Y	V	Y	K
TK mutant	ABL1[E255K]	H2B1K_HUMAN	Y43	SYSVYVYKVLKQV	S	Y	S	V	Y	V	Y	K	V	L	K	Q	V
TK mutant	ABL1[E255K]	H2B1K_HUMAN	Y41	KESYSVYVYKVLK	K	E	S	Y	S	V	Y	V	Y	K	V	L	K
TK mutant	ABL1[E255K]	H2B1K_HUMAN	Y38	RSRKESYSVYVYK	R	S	R	K	E	S	Y	S	V	Y	V	Y	K
TK mutant	ABL1[E255K]	H2B1L_HUMAN	Y43	SYSVYVYKVLKQV	S	Y	S	V	Y	V	Y	K	V	L	K	Q	V
TK mutant	ABL1[E255K]	H2B1L_HUMAN	Y41	KESYSVYVYKVLK	K	E	S	Y	S	V	Y	V	Y	K	V	L	K
TK mutant	ABL1[E255K]	H2B1L_HUMAN	Y38	RSRKESYSVYVYK	R	S	R	K	E	S	Y	S	V	Y	V	Y	K
TK mutant	ABL1[E255K]	H2B1M_HUMAN	Y43	SYSVYVYKVLKQV	S	Y	S	V	Y	V	Y	K	V	L	K	Q	V
TK mutant	ABL1[E255K]	H2B1M_HUMAN	Y41	KESYSVYVYKVLK	K	E	S	Y	S	V	Y	V	Y	K	V	L	K
TK mutant	ABL1[E255K]	H2B1M_HUMAN	Y38	RSRKESYSVYVYK	R	S	R	K	E	S	Y	S	V	Y	V	Y	K
TK mutant	ABL1[E255K]	H2B1N_HUMAN	Y43	SYSVYVYKVLKQV	S	Y	S	V	Y	V	Y	K	V	L	K	Q	V
TK mutant	ABL1[E255K]	H2B1N_HUMAN	Y41	KESYSVYVYKVLK	K	E	S	Y	S	V	Y	V	Y	K	V	L	K
TK mutant	ABL1[E255K]	H2B1N_HUMAN	Y38	RSRKESYSVYVYK	R	S	R	K	E	S	Y	S	V	Y	V	Y	K
TK mutant	ABL1[E255K]	H2B2F_HUMAN	Y43	SYSVYVYKVLKQV	S	Y	S	V	Y	V	Y	K	V	L	K	Q	V
TK mutant	ABL1[E255K]	H2B2F_HUMAN	Y41	KESYSVYVYKVLK	K	E	S	Y	S	V	Y	V	Y	K	V	L	K
TK mutant	ABL1[E255K]	H2B2F_HUMAN	Y38	RSRKESYSVYVYK	R	S	R	K	E	S	Y	S	V	Y	V	Y	K
TK mutant	ABL1[E255K]	H2BFS_HUMAN	Y43	SYSVYVYKVLKQV	S	Y	S	V	Y	V	Y	K	V	L	K	Q	V
TK mutant	ABL1[E255K]	H2BFS_HUMAN	Y41	KESYSVYVYKVLK	K	E	S	Y	S	V	Y	V	Y	K	V	L	K
TK mutant	ABL1[E255K]	H2BFS_HUMAN	Y38	RSRKESYSVYVYK	R	S	R	K	E	S	Y	S	V	Y	V	Y	K
TK mutant	ABL1[E255K]	H90B2_HUMAN	Y56	ALDKIRYESLTDP	A	L	D	K	I	R	Y	E	S	L	T	D	P
TK mutant	ABL1[E255K]	H90B2_HUMAN	Y261	IQKSIYYITGESK	I	Q	K	S	I	Y	Y	I	T	G	E	S	K
TK mutant	ABL1[E255K]	H90B2_HUMAN	Y260	EIQKSIYYITGES	E	I	Q	K	S	I	Y	Y	I	T	G	E	S
TK mutant	ABL1[E255K]	H90B2_HUMAN	Y198	KKIKEKYIDQEEL	K	K	I	K	E	K	Y	I	D	Q	E	E	L
TK mutant	ABL1[E255K]	H90B3_HUMAN	Y56	ALDKIRYESLTDP	A	L	D	K	I	R	Y	E	S	L	T	D	P
TK mutant	ABL1[E255K]	H90B3_HUMAN	Y492	DNSTMGYMMAKKH	D	N	S	T	M	G	Y	M	M	A	K	K	H
TK mutant	ABL1[E255K]	H90B4_HUMAN	Y32	ALDKIRYESLTDP	A	L	D	K	I	R	Y	E	S	L	T	D	P
TK mutant	ABL1[E255K]	HAP28_HUMAN	Y17	KGRARQYTSPEEI	K	G	R	A	R	Q	Y	T	S	P	E	E	I
TK mutant	ABL1[E255K]	HAT1_HUMAN	Y348	MSDAEQYRSYRLD	M	S	D	A	E	Q	Y	R	S	Y	R	L	D
TK mutant	ABL1[E255K]	HEBP1_HUMAN	Y31	DKEEVAYEERACE	D	K	E	E	V	A	Y	E	E	R	A	C	E
TK mutant	ABL1[E255K]	HEXB_HUMAN	Y550	QPLYAGYCNHENM	Q	P	L	Y	A	G	Y	C	N	H	E	N	M
TK mutant	ABL1[E255K]	HEXB_HUMAN	Y547	IAAQPLYAGYCNH	I	A	A	Q	P	L	Y	A	G	Y	C	N	H
TK mutant	ABL1[E255K]	HEXB_HUMAN	Y526	RDMDDAYDRLTRH	R	D	M	D	D	A	Y	D	R	L	T	R	H
TK mutant	ABL1[E255K]	HGS_HUMAN	Y216	RVCEPCYEQLNRK	R	V	C	E	P	C	Y	E	Q	L	N	R	K
TK mutant	ABL1[E255K]	HNRDL_HUMAN	Y167	KKDLTEYLSRFGE	K	K	D	L	T	E	Y	L	S	R	F	G	E
TK mutant	ABL1[E255K]	HNRH1_HUMAN	Y276	GMSDHRYGDGGST	G	M	S	D	H	R	Y	G	D	G	G	S	T
TK mutant	ABL1[E255K]	HNRH1_HUMAN	Y266	FGRDLNYCFSGMS	F	G	R	D	L	N	Y	C	F	S	G	M	S
TK mutant	ABL1[E255K]	HNRH2_HUMAN	Y266	FGRDLNYCFSGMS	F	G	R	D	L	N	Y	C	F	S	G	M	S
TK mutant	ABL1[E255K]	HNRL1_HUMAN	Y510	LDQTNVYGSAQRR	L	D	Q	T	N	V	Y	G	S	A	Q	R	R
TK mutant	ABL1[E255K]	HNRL2_HUMAN	Y610	YMDEVTYGELEKE	Y	M	D	E	V	T	Y	G	E	L	E	K	E
TK mutant	ABL1[E255K]	HNRPK_HUMAN	Y72	KALRTDYNASVSV	K	A	L	R	T	D	Y	N	A	S	V	S	V
TK mutant	ABL1[E255K]	HNRPK_HUMAN	Y323	GGDLMAYDRRGRP	G	G	D	L	M	A	Y	D	R	R	G	R	P
TK mutant	ABL1[E255K]	HNRPL_HUMAN	Y474	EDGSCSYKDFSES	E	D	G	S	C	S	Y	K	D	F	S	E	S
TK mutant	ABL1[E255K]	HNRPM_HUMAN	Y681	ECGHVLYADIKME	E	C	G	H	V	L	Y	A	D	I	K	M	E
TK mutant	ABL1[E255K]	HNRPQ_HUMAN	Y373	VKKLKDYAFIHFD	V	K	K	L	K	D	Y	A	F	I	H	F	D
TK mutant	ABL1[E255K]	HNRPQ_HUMAN	Y293	GFCFLEYEDHKTA	G	F	C	F	L	E	Y	E	D	H	K	T	A
TK mutant	ABL1[E255K]	HNRPQ_HUMAN	Y276	LTDVILYHQPDDK	L	T	D	V	I	L	Y	H	Q	P	D	D	K
TK mutant	ABL1[E255K]	HNRPQ_HUMAN	Y133	LLERTGYTLDVTT	L	L	E	R	T	G	Y	T	L	D	V	T	T
TK mutant	ABL1[E255K]	HNRPR_HUMAN	Y436	AYEDYYYHPPPRM	A	Y	E	D	Y	Y	Y	H	P	P	P	R	M
TK mutant	ABL1[E255K]	HNRPR_HUMAN	Y435	TAYEDYYYHPPPR	T	A	Y	E	D	Y	Y	Y	H	P	P	P	R
TK mutant	ABL1[E255K]	HNRPR_HUMAN	Y434	STAYEDYYYHPPP	S	T	A	Y	E	D	Y	Y	Y	H	P	P	P
TK mutant	ABL1[E255K]	HNRPR_HUMAN	Y376	VKKLKDYAFVHFE	V	K	K	L	K	D	Y	A	F	V	H	F	E
TK mutant	ABL1[E255K]	HNRPR_HUMAN	Y296	GFCFLEYEDHKSA	G	F	C	F	L	E	Y	E	D	H	K	S	A
TK mutant	ABL1[E255K]	HNRPR_HUMAN	Y136	LLERTGYTLDVTT	L	L	E	R	T	G	Y	T	L	D	V	T	T
TK mutant	ABL1[E255K]	HNRPU_HUMAN	Y257	EDHGRGYFEYIEE	E	D	H	G	R	G	Y	F	E	Y	I	E	E
TK mutant	ABL1[E255K]	HS105_HUMAN	Y643	AVEEYVYEFRDKL	A	V	E	E	Y	V	Y	E	F	R	D	K	L
TK mutant	ABL1[E255K]	HS105_HUMAN	Y641	KNAVEEYVYEFRD	K	N	A	V	E	E	Y	V	Y	E	F	R	D
TK mutant	ABL1[E255K]	HS71L_HUMAN	Y43	NRTTPSYVAFTDT	N	R	T	T	P	S	Y	V	A	F	T	D	T
TK mutant	ABL1[E255K]	HS71L_HUMAN	T39	NDQGNRTTPSYVA	N	D	Q	G	N	R	T	T	P	S	Y	V	A
TK mutant	ABL1[E255K]	HS71L_HUMAN	Y185	TAAAIAYGLDKGG	T	A	A	A	I	A	Y	G	L	D	K	G	G
TK mutant	ABL1[E255K]	HS74L_HUMAN	Y629	AVEEYVYDFRDRL	A	V	E	E	Y	V	Y	D	F	R	D	R	L
TK mutant	ABL1[E255K]	HS74L_HUMAN	Y600	QDLLNSYIENEGK	Q	D	L	L	N	S	Y	I	E	N	E	G	K
TK mutant	ABL1[E255K]	HS74L_HUMAN	Y30	ETIANEYSDRCTP	E	T	I	A	N	E	Y	S	D	R	C	T	P
TK mutant	ABL1[E255K]	HS902_HUMAN	Y283	KKTKEKYIDQEEL	K	K	T	K	E	K	Y	I	D	Q	E	E	L
TK mutant	ABL1[E255K]	HS905_HUMAN	Y178	NQKHIYYITGETK	N	Q	K	H	I	Y	Y	I	T	G	E	T	K
TK mutant	ABL1[E255K]	HS905_HUMAN	Y177	ANQKHIYYITGET	A	N	Q	K	H	I	Y	Y	I	T	G	E	T
TK mutant	ABL1[E255K]	HS90A_HUMAN	Y627	DNSTMGYMAAKKH	D	N	S	T	M	G	Y	M	A	A	K	K	H
TK mutant	ABL1[E255K]	HS90A_HUMAN	Y61	ALDKIRYESLTDP	A	L	D	K	I	R	Y	E	S	L	T	D	P
TK mutant	ABL1[E255K]	HS90A_HUMAN	Y493	NQKHIYYITGETK	N	Q	K	H	I	Y	Y	I	T	G	E	T	K
TK mutant	ABL1[E255K]	HS90A_HUMAN	Y492	ENQKHIYYITGET	E	N	Q	K	H	I	Y	Y	I	T	G	E	T
TK mutant	ABL1[E255K]	HS90A_HUMAN	Y313	EEYGEFYKSLTND	E	E	Y	G	E	F	Y	K	S	L	T	N	D
TK mutant	ABL1[E255K]	HS90A_HUMAN	Y309	DITNEEYGEFYKS	D	I	T	N	E	E	Y	G	E	F	Y	K	S
TK mutant	ABL1[E255K]	HS90A_HUMAN	Y284	KKIKEKYIDQEEL	K	K	I	K	E	K	Y	I	D	Q	E	E	L
TK mutant	ABL1[E255K]	HS90B_HUMAN	Y619	DNSTMGYMMAKKH	D	N	S	T	M	G	Y	M	M	A	K	K	H
TK mutant	ABL1[E255K]	HS90B_HUMAN	Y56	ALDKIRYESLTDP	A	L	D	K	I	R	Y	E	S	L	T	D	P
TK mutant	ABL1[E255K]	HS90B_HUMAN	Y485	TQKSIYYITGESK	T	Q	K	S	I	Y	Y	I	T	G	E	S	K
TK mutant	ABL1[E255K]	HS90B_HUMAN	Y484	ETQKSIYYITGES	E	T	Q	K	S	I	Y	Y	I	T	G	E	S
TK mutant	ABL1[E255K]	HS90B_HUMAN	Y472	MTSLSEYVSRMKE	M	T	S	L	S	E	Y	V	S	R	M	K	E
TK mutant	ABL1[E255K]	HS90B_HUMAN	Y457	LSELLRYHTSQSG	L	S	E	L	L	R	Y	H	T	S	Q	S	G
TK mutant	ABL1[E255K]	HS90B_HUMAN	Y430	ENYKKFYEAFSKN	E	N	Y	K	K	F	Y	E	A	F	S	K	N
TK mutant	ABL1[E255K]	HS90B_HUMAN	Y305	EEYGEFYKSLTND	E	E	Y	G	E	F	Y	K	S	L	T	N	D
TK mutant	ABL1[E255K]	HS90B_HUMAN	Y301	DITQEEYGEFYKS	D	I	T	Q	E	E	Y	G	E	F	Y	K	S
TK mutant	ABL1[E255K]	HS90B_HUMAN	Y276	KKIKEKYIDQEEL	K	K	I	K	E	K	Y	I	D	Q	E	E	L
TK mutant	ABL1[E255K]	HSP72_HUMAN	Y42	NRTTPSYVAFTDT	N	R	T	T	P	S	Y	V	A	F	T	D	T
TK mutant	ABL1[E255K]	HSP72_HUMAN	T38	NDQGNRTTPSYVA	N	D	Q	G	N	R	T	T	P	S	Y	V	A
TK mutant	ABL1[E255K]	HSP72_HUMAN	Y184	TAAAIAYGLDKKG	T	A	A	A	I	A	Y	G	L	D	K	K	G
TK mutant	ABL1[E255K]	HSP74_HUMAN	Y723	KNKEDQYDHLDAA	K	N	K	E	D	Q	Y	D	H	L	D	A	A
TK mutant	ABL1[E255K]	HSP74_HUMAN	Y626	AVEEYVYEMRDKL	A	V	E	E	Y	V	Y	E	M	R	D	K	L
TK mutant	ABL1[E255K]	HSP74_HUMAN	Y624	KNAVEEYVYEMRD	K	N	A	V	E	E	Y	V	Y	E	M	R	D
TK mutant	ABL1[E255K]	HSP74_HUMAN	Y597	REMLNLYIENEGK	R	E	M	L	N	L	Y	I	E	N	E	G	K
TK mutant	ABL1[E255K]	HSP74_HUMAN	Y30	ETIANEYSDRCTP	E	T	I	A	N	E	Y	S	D	R	C	T	P
TK mutant	ABL1[E255K]	HSP76_HUMAN	Y43	NRTTPSYVAFTDT	N	R	T	T	P	S	Y	V	A	F	T	D	T
TK mutant	ABL1[E255K]	HSP77_HUMAN	Y43	NRTTPSYVAFTDT	N	R	T	T	P	S	Y	V	A	F	T	D	T
TK mutant	ABL1[E255K]	HSP7C_HUMAN	Y545	KNSLESYAFNMKA	K	N	S	L	E	S	Y	A	F	N	M	K	A
TK mutant	ABL1[E255K]	HSP7C_HUMAN	Y41	NRTTPSYVAFTDT	N	R	T	T	P	S	Y	V	A	F	T	D	T
TK mutant	ABL1[E255K]	HSP7C_HUMAN	T37	NDQGNRTTPSYVA	N	D	Q	G	N	R	T	T	P	S	Y	V	A
TK mutant	ABL1[E255K]	HSP7C_HUMAN	Y183	TAAAIAYGLDKKV	T	A	A	A	I	A	Y	G	L	D	K	K	V
TK mutant	ABL1[E255K]	HSP7C_HUMAN	S153	PAYFNDSQRQATK	P	A	Y	F	N	D	S	Q	R	Q	A	T	K
TK mutant	ABL1[E255K]	HSP7C_HUMAN	Y134	KEIAEAYLGKTVT	K	E	I	A	E	A	Y	L	G	K	T	V	T
TK mutant	ABL1[E255K]	HTAI2_HUMAN	Y62	TFDEEAYKNVNQE	T	F	D	E	E	A	Y	K	N	V	N	Q	E
TK mutant	ABL1[E255K]	HTSF1_HUMAN	Y650	EKEDEEYADEKGL	E	K	E	D	E	E	Y	A	D	E	K	G	L
TK mutant	ABL1[E255K]	ICAL_HUMAN	Y339	ETIPSEYRLKPAT	E	T	I	P	S	E	Y	R	L	K	P	A	T
TK mutant	ABL1[E255K]	IDHC_HUMAN	Y391	NVQRSDYLNTFEF	N	V	Q	R	S	D	Y	L	N	T	F	E	F
TK mutant	ABL1[E255K]	IF1AX_HUMAN	Y106	ARSLKAYGELPEH	A	R	S	L	K	A	Y	G	E	L	P	E	H
TK mutant	ABL1[E255K]	IF1AY_HUMAN	Y106	ARSLKAYGELPEH	A	R	S	L	K	A	Y	G	E	L	P	E	H
TK mutant	ABL1[E255K]	IF2A_HUMAN	Y150	RPGYGAYDAFKHA	R	P	G	Y	G	A	Y	D	A	F	K	H	A
TK mutant	ABL1[E255K]	IF2B_HUMAN	Y176	SERDYTYEELLNR	S	E	R	D	Y	T	Y	E	E	L	L	N	R
TK mutant	ABL1[E255K]	IF2G_HUMAN	Y102	CPRPECYRSCGSS	C	P	R	P	E	C	Y	R	S	C	G	S	S
TK mutant	ABL1[E255K]	IF4A1_HUMAN	Y70	LPCIKGYDVIAQA	L	P	C	I	K	G	Y	D	V	I	A	Q	A
TK mutant	ABL1[E255K]	IF4A1_HUMAN	Y197	GFKDQIYDIFQKL	G	F	K	D	Q	I	Y	D	I	F	Q	K	L
TK mutant	ABL1[E255K]	IF4A2_HUMAN	Y71	IPCIKGYDVIAQA	I	P	C	I	K	G	Y	D	V	I	A	Q	A
TK mutant	ABL1[E255K]	IF4E_HUMAN	Y197	PKIVIGYQSHADT	P	K	I	V	I	G	Y	Q	S	H	A	D	T
TK mutant	ABL1[E255K]	IF4G1_HUMAN	Y596	GEQKYEYKSDQWK	G	E	Q	K	Y	E	Y	K	S	D	Q	W	K
TK mutant	ABL1[E255K]	IF4G1_HUMAN	Y594	QPGEQKYEYKSDQ	Q	P	G	E	Q	K	Y	E	Y	K	S	D	Q
TK mutant	ABL1[E255K]	IF4H_HUMAN	Y101	LKEALTYDGALLG	L	K	E	A	L	T	Y	D	G	A	L	L	G
TK mutant	ABL1[E255K]	IPO9_HUMAN	Y889	VKGEEIYSMDEGI	V	K	G	E	E	I	Y	S	M	D	E	G	I
TK mutant	ABL1[E255K]	IPP2_HUMAN	Y148	MKRKLHYNEGLNI	M	K	R	K	L	H	Y	N	E	G	L	N	I
TK mutant	ABL1[E255K]	IPYR_HUMAN	Y38	FHDIPIYADKDVF	F	H	D	I	P	I	Y	A	D	K	D	V	F
TK mutant	ABL1[E255K]	IPYR_HUMAN	Y17	APFSLEYRVFLKN	A	P	F	S	L	E	Y	R	V	F	L	K	N
TK mutant	ABL1[E255K]	IPYR_HUMAN	Y169	DPDAANYNDINDV	D	P	D	A	A	N	Y	N	D	I	N	D	V
TK mutant	ABL1[E255K]	IQGA1_HUMAN	Y664	PECGETYHSDLAE	P	E	C	G	E	T	Y	H	S	D	L	A	E
TK mutant	ABL1[E255K]	IQGA1_HUMAN	Y654	SPDVGLYGVIPEC	S	P	D	V	G	L	Y	G	V	I	P	E	C
TK mutant	ABL1[E255K]	K2C8_HUMAN	Y286	SMYQIKYEELQSL	S	M	Y	Q	I	K	Y	E	E	L	Q	S	L
TK mutant	ABL1[E255K]	K2C8_HUMAN	Y282	AEAESMYQIKYEE	A	E	A	E	S	M	Y	Q	I	K	Y	E	E
TK mutant	ABL1[E255K]	K2C8_HUMAN	Y204	KDVDEAYMNKVEL	K	D	V	D	E	A	Y	M	N	K	V	E	L
TK mutant	ABL1[E255K]	KCRB_HUMAN	Y39	VLTPELYAELRAK	V	L	T	P	E	L	Y	A	E	L	R	A	K
TK mutant	ABL1[E255K]	KCRB_HUMAN	Y125	DDLDPNYVLSSRV	D	D	L	D	P	N	Y	V	L	S	S	R	V
TK mutant	ABL1[E255K]	KCY_HUMAN	Y49	KNPDSQYGELIEK	K	N	P	D	S	Q	Y	G	E	L	I	E	K
TK mutant	ABL1[E255K]	KCY_HUMAN	Y27	ARIVEKYGYTHLS	A	R	I	V	E	K	Y	G	Y	T	H	L	S
TK mutant	ABL1[E255K]	KHDR1_HUMAN	T33	HPSVRQTPSRQPP	H	P	S	V	R	Q	T	P	S	R	Q	P	P
TK mutant	ABL1[E255K]	KHDR1_HUMAN	Y145	KDDEENYLDLFSH	K	D	D	E	E	N	Y	L	D	L	F	S	H
TK mutant	ABL1[E255K]	KINH_HUMAN	Y516	EDKTKEYELLSDE	E	D	K	T	K	E	Y	E	L	L	S	D	E
TK mutant	ABL1[E255K]	KPYM_HUMAN	Y105	ASDPILYRPVAVA	A	S	D	P	I	L	Y	R	P	V	A	V	A
TK mutant	ABL1[E255K]	KS6A3_HUMAN	Y707	GAMAATYSALNRN	G	A	M	A	A	T	Y	S	A	L	N	R	N
TK mutant	ABL1[E255K]	KYNU_HUMAN	Y47	HFRECFYIPKIQD	H	F	R	E	C	F	Y	I	P	K	I	Q	D
TK mutant	ABL1[E255K]	KYNU_HUMAN	Y448	NSFHDVYKFTNLL	N	S	F	H	D	V	Y	K	F	T	N	L	L
TK mutant	ABL1[E255K]	KYNU_HUMAN	Y441	VAPVPLYNSFHDV	V	A	P	V	P	L	Y	N	S	F	H	D	V
TK mutant	ABL1[E255K]	L1CAM_HUMAN	Y310	EEDDGEYRCLAEN	E	E	D	D	G	E	Y	R	C	L	A	E	N
TK mutant	ABL1[E255K]	LA_HUMAN	Y104	PEVTDEYKNDVKN	P	E	V	T	D	E	Y	K	N	D	V	K	N
TK mutant	ABL1[E255K]	LACB2_HUMAN	Y121	GNGEQQYVYLKDG	G	N	G	E	Q	Q	Y	V	Y	L	K	D	G
TK mutant	ABL1[E255K]	LAMC1_HUMAN	Y854	ECLKCIYNTAGFY	E	C	L	K	C	I	Y	N	T	A	G	F	Y
TK mutant	ABL1[E255K]	LAMC1_HUMAN	Y358	YFDPELYRSTGHG	Y	F	D	P	E	L	Y	R	S	T	G	H	G
TK mutant	ABL1[E255K]	LAMC1_HUMAN	Y352	GRSQECYFDPELY	G	R	S	Q	E	C	Y	F	D	P	E	L	Y
TK mutant	ABL1[E255K]	LARP1_HUMAN	Y633	SDEESDYEIDDRD	S	D	E	E	S	D	Y	E	I	D	D	R	D
TK mutant	ABL1[E255K]	LARP4_HUMAN	Y425	GHQEQTYLQKETS	G	H	Q	E	Q	T	Y	L	Q	K	E	T	S
TK mutant	ABL1[E255K]	LC7L2_HUMAN	Y173	REAEEVYRNSMPA	R	E	A	E	E	V	Y	R	N	S	M	P	A
TK mutant	ABL1[E255K]	LDHA_HUMAN	Y239	QVVESAYEVIKLK	Q	V	V	E	S	A	Y	E	V	I	K	L	K
TK mutant	ABL1[E255K]	LDHA_HUMAN	Y10	LKDQLIYNLLKEE	L	K	D	Q	L	I	Y	N	L	L	K	E	E
TK mutant	ABL1[E255K]	LDHB_HUMAN	Y84	IVADKDYSVTANS	I	V	A	D	K	D	Y	S	V	T	A	N	S
TK mutant	ABL1[E255K]	LIMA1_HUMAN	Y452	FKSKGNYDEGFGH	F	K	S	K	G	N	Y	D	E	G	F	G	H
TK mutant	ABL1[E255K]	LIS1_HUMAN	Y28	NGYEEAYSVFKKE	N	G	Y	E	E	A	Y	S	V	F	K	K	E
TK mutant	ABL1[E255K]	LKHA4_HUMAN	Y233	QVEKSAYEFSETE	Q	V	E	K	S	A	Y	E	F	S	E	T	E
TK mutant	ABL1[E255K]	LPP_HUMAN	Y301	RYYEGYYAAGPGY	R	Y	Y	E	G	Y	Y	A	A	G	P	G	Y
TK mutant	ABL1[E255K]	LRRF1_HUMAN	Y597	VKKELTYQNTDLS	V	K	K	E	L	T	Y	Q	N	T	D	L	S
TK mutant	ABL1[E255K]	LSM6_HUMAN	Y72	RGNNVLYISTQKR	R	G	N	N	V	L	Y	I	S	T	Q	K	R
TK mutant	ABL1[E255K]	LXN_HUMAN	Y23	AQNYINYQQGTPH	A	Q	N	Y	I	N	Y	Q	Q	G	T	P	H
TK mutant	ABL1[E255K]	LXN_HUMAN	Y20	ALVAQNYINYQQG	A	L	V	A	Q	N	Y	I	N	Y	Q	Q	G
TK mutant	ABL1[E255K]	MARE1_HUMAN	Y217	EKERDFYFGKLRN	E	K	E	R	D	F	Y	F	G	K	L	R	N
TK mutant	ABL1[E255K]	MARE2_HUMAN	Y268	EKERDFYFGKLRE	E	K	E	R	D	F	Y	F	G	K	L	R	E
TK mutant	ABL1[E255K]	MATR3_HUMAN	Y243	GETSHNYHKFDSE	G	E	T	S	H	N	Y	H	K	F	D	S	E
TK mutant	ABL1[E255K]	MATR3_HUMAN	Y214	SQESGYYDRMDYE	S	Q	E	S	G	Y	Y	D	R	M	D	Y	E
TK mutant	ABL1[E255K]	MATR3_HUMAN	Y213	RSQESGYYDRMDY	R	S	Q	E	S	G	Y	Y	D	R	M	D	Y
TK mutant	ABL1[E255K]	MATR3_HUMAN	Y202	LNPVLDYDHGSRS	L	N	P	V	L	D	Y	D	H	G	S	R	S
TK mutant	ABL1[E255K]	MATR3_HUMAN	S195	FDDRGPSLNPVLD	F	D	D	R	G	P	S	L	N	P	V	L	D
TK mutant	ABL1[E255K]	MCFD2_HUMAN	Y138	NDGYIDYAEFAKS	N	D	G	Y	I	D	Y	A	E	F	A	K	S
TK mutant	ABL1[E255K]	MCFD2_HUMAN	Y135	DKNNDGYIDYAEF	D	K	N	N	D	G	Y	I	D	Y	A	E	F
TK mutant	ABL1[E255K]	MCM2_HUMAN	Y846	VAEQVTYQRNRFG	V	A	E	Q	V	T	Y	Q	R	N	R	F	G
TK mutant	ABL1[E255K]	MCM2_HUMAN	Y234	ESLVVNYEDLAAR	E	S	L	V	V	N	Y	E	D	L	A	A	R
TK mutant	ABL1[E255K]	MCM2_HUMAN	Y137	MRRGLLYDSDEED	M	R	R	G	L	L	Y	D	S	D	E	E	D
TK mutant	ABL1[E255K]	MCM3_HUMAN	Y708	GDSYDPYDFSDTE	G	D	S	Y	D	P	Y	D	F	S	D	T	E
TK mutant	ABL1[E255K]	MCM3_HUMAN	Y651	AVELVQYAYFKKV	A	V	E	L	V	Q	Y	A	Y	F	K	K	V
TK mutant	ABL1[E255K]	MCM3_HUMAN	Y462	YGRYDQYKTPMEN	Y	G	R	Y	D	Q	Y	K	T	P	M	E	N
TK mutant	ABL1[E255K]	MCM3_HUMAN	Y456	AAANPVYGRYDQY	A	A	A	N	P	V	Y	G	R	Y	D	Q	Y
TK mutant	ABL1[E255K]	MCM3_HUMAN	Y45	LISDNQYRLIVNV	L	I	S	D	N	Q	Y	R	L	I	V	N	V
TK mutant	ABL1[E255K]	MCM3_HUMAN	Y32	EEDQGIYQSKVRE	E	E	D	Q	G	I	Y	Q	S	K	V	R	E
TK mutant	ABL1[E255K]	MCM3_HUMAN	Y19	REAQRDYLDFLDD	R	E	A	Q	R	D	Y	L	D	F	L	D	D
TK mutant	ABL1[E255K]	MCM4_HUMAN	Y394	VNVTGIYRAVPIR	V	N	V	T	G	I	Y	R	A	V	P	I	R
TK mutant	ABL1[E255K]	MCM5_HUMAN	Y403	CSPIGVYTSGKGS	C	S	P	I	G	V	Y	T	S	G	K	G	S
TK mutant	ABL1[E255K]	MCM5_HUMAN	Y248	PRHMQLYCDRYLC	P	R	H	M	Q	L	Y	C	D	R	Y	L	C
TK mutant	ABL1[E255K]	MCM6_HUMAN	Y598	DFIVEQYKHLRQR	D	F	I	V	E	Q	Y	K	H	L	R	Q	R
TK mutant	ABL1[E255K]	MCM7_HUMAN	Y333	IAEEDFYEKLAAS	I	A	E	E	D	F	Y	E	K	L	A	A	S
TK mutant	ABL1[E255K]	MCM7_HUMAN	Y102	KDVLDVYIEHRLM	K	D	V	L	D	V	Y	I	E	H	R	L	M
TK mutant	ABL1[E255K]	MDHC_HUMAN	Y210	GKEVGVYEALKDD	G	K	E	V	G	V	Y	E	A	L	K	D	D
TK mutant	ABL1[E255K]	MDHM_HUMAN	Y287	QETECTYFSTPLL	Q	E	T	E	C	T	Y	F	S	T	P	L	L
TK mutant	ABL1[E255K]	METK2_HUMAN	Y242	LDEDTIYHLQPSG	L	D	E	D	T	I	Y	H	L	Q	P	S	G
TK mutant	ABL1[E255K]	ML12A_HUMAN	Y155	KKGNFNYIEFTRI	K	K	G	N	F	N	Y	I	E	F	T	R	I
TK mutant	ABL1[E255K]	ML12A_HUMAN	Y142	EEVDELYREAPID	E	E	V	D	E	L	Y	R	E	A	P	I	D
TK mutant	ABL1[E255K]	ML12B_HUMAN	Y156	KKGNFNYIEFTRI	K	K	G	N	F	N	Y	I	E	F	T	R	I
TK mutant	ABL1[E255K]	ML12B_HUMAN	Y143	EEVDELYREAPID	E	E	V	D	E	L	Y	R	E	A	P	I	D
TK mutant	ABL1[E255K]	MO4L2_HUMAN	Y162	DAILEEYANCKKS	D	A	I	L	E	E	Y	A	N	C	K	K	S
TK mutant	ABL1[E255K]	MPZL1_HUMAN	Y263	KSESVVYADIRKN	K	S	E	S	V	V	Y	A	D	I	R	K	N
TK mutant	ABL1[E255K]	MSS4_HUMAN	Y114	DDKNSFYVALERV	D	D	K	N	S	F	Y	V	A	L	E	R	V
TK mutant	ABL1[E255K]	MYG1_HUMAN	Y189	AEGEPRYALTTTL	A	E	G	E	P	R	Y	A	L	T	T	T	L
TK mutant	ABL1[E255K]	MYH10_HUMAN	Y13	LEDPERYLFVDRA	L	E	D	P	E	R	Y	L	F	V	D	R	A
TK mutant	ABL1[E255K]	MYH9_HUMAN	Y151	EMPPHIYAITDTA	E	M	P	P	H	I	Y	A	I	T	D	T	A
TK mutant	ABL1[E255K]	MYH9_HUMAN	Y138	EEIVEMYKGKKRH	E	E	I	V	E	M	Y	K	G	K	K	R	H
TK mutant	ABL1[E255K]	MYH9_HUMAN	Y130	YKNLPIYSEEIVE	Y	K	N	L	P	I	Y	S	E	E	I	V	E
TK mutant	ABL1[E255K]	MYL6_HUMAN	Y89	QGTYEDYVEGLRV	Q	G	T	Y	E	D	Y	V	E	G	L	R	V
TK mutant	ABL1[E255K]	MYL6_HUMAN	Y86	NKDQGTYEDYVEG	N	K	D	Q	G	T	Y	E	D	Y	V	E	G
TK mutant	ABL1[E255K]	MYL6_HUMAN	Y29	GDGKILYSQCGDV	G	D	G	K	I	L	Y	S	Q	C	G	D	V
TK mutant	ABL1[E255K]	MYL6B_HUMAN	Y86	GDGKILYSQCGDV	G	D	G	K	I	L	Y	S	Q	C	G	D	V
TK mutant	ABL1[E255K]	MYO1E_HUMAN	Y961	APPPPGYHQNGVI	A	P	P	P	P	G	Y	H	Q	N	G	V	I
TK mutant	ABL1[E255K]	MYPT1_HUMAN	Y901	TSAGDRYDSLLGR	T	S	A	G	D	R	Y	D	S	L	L	G	R
TK mutant	ABL1[E255K]	NAA10_HUMAN	Y145	ADGEDAYAMKRDL	A	D	G	E	D	A	Y	A	M	K	R	D	L
TK mutant	ABL1[E255K]	NAA11_HUMAN	Y145	ADGEDAYAMKRDL	A	D	G	E	D	A	Y	A	M	K	R	D	L
TK mutant	ABL1[E255K]	NAA15_HUMAN	Y247	EDAADVYRGLQER	E	D	A	A	D	V	Y	R	G	L	Q	E	R
TK mutant	ABL1[E255K]	NACA_HUMAN	Y120	SPASDTYIVFGEA	S	P	A	S	D	T	Y	I	V	F	G	E	A
TK mutant	ABL1[E255K]	NASP_HUMAN	Y540	TKEAQLYAAQAHL	T	K	E	A	Q	L	Y	A	A	Q	A	H	L
TK mutant	ABL1[E255K]	NDK8_HUMAN	Y136	CAHDWVYEJJJJJ	C	A	H	D	W	V	Y	E	J	J	J	J	J
TK mutant	ABL1[E255K]	NDKB_HUMAN	Y142	PEELVDYKSCAHD	P	E	E	L	V	D	Y	K	S	C	A	H	D
TK mutant	ABL1[E255K]	NDKB_HUMAN	Y151	CAHDWVYEJJJJJ	C	A	H	D	W	V	Y	E	J	J	J	J	J
TK mutant	ABL1[E255K]	NEK9_HUMAN	Y52	EQEELHYIPIRVL	E	Q	E	E	L	H	Y	I	P	I	R	V	L
TK mutant	ABL1[E255K]	NELFE_HUMAN	Y372	VYSDDVYKENLVD	V	Y	S	D	D	V	Y	K	E	N	L	V	D
TK mutant	ABL1[E255K]	NELFE_HUMAN	Y367	KRTQIVYSDDVYK	K	R	T	Q	I	V	Y	S	D	D	V	Y	K
TK mutant	ABL1[E255K]	NELFE_HUMAN	Y170	RSFDWGYEERSGA	R	S	F	D	W	G	Y	E	E	R	S	G	A
TK mutant	ABL1[E255K]	NELFE_HUMAN	Y133	PQRKSLYESFVSS	P	Q	R	K	S	L	Y	E	S	F	V	S	S
TK mutant	ABL1[E255K]	NENF_HUMAN	Y65	EEDQPIYLAVKGV	E	E	D	Q	P	I	Y	L	A	V	K	G	V
TK mutant	ABL1[E255K]	NFKB2_HUMAN	Y247	RGGDEVYLLCDKV	R	G	G	D	E	V	Y	L	L	C	D	K	V
TK mutant	ABL1[E255K]	NFU1_HUMAN	Y194	DGGDVIYKGFEDG	D	G	G	D	V	I	Y	K	G	F	E	D	G
TK mutant	ABL1[E255K]	NIT1_HUMAN	Y319	HRRPDLYGNLGHP	H	R	R	P	D	L	Y	G	N	L	G	H	P
TK mutant	ABL1[E255K]	NMD3_HUMAN	Y459	RKNVNIYRDSAIP	R	K	N	V	N	I	Y	R	D	S	A	I	P
TK mutant	ABL1[E255K]	NOP14_HUMAN	Y130	DEELTHYGQSLAD	D	E	E	L	T	H	Y	G	Q	S	L	A	D
TK mutant	ABL1[E255K]	NOP14_HUMAN	Y119	HEKKSIYNLNEDE	H	E	K	K	S	I	Y	N	L	N	E	D	E
TK mutant	ABL1[E255K]	NP1L1_HUMAN	Y110	RKYAVLYQPLFDK	R	K	Y	A	V	L	Y	Q	P	L	F	D	K
TK mutant	ABL1[E255K]	NP1L1_HUMAN	Y106	HDLERKYAVLYQP	H	D	L	E	R	K	Y	A	V	L	Y	Q	P
TK mutant	ABL1[E255K]	NP1L4_HUMAN	Y99	RKYAALYQPLFDK	R	K	Y	A	A	L	Y	Q	P	L	F	D	K
TK mutant	ABL1[E255K]	NPTN_HUMAN	Y216	AEDSGEYHCVYHF	A	E	D	S	G	E	Y	H	C	V	Y	H	F
TK mutant	ABL1[E255K]	NRP1_HUMAN	Y546	FEGNNNYDTPELR	F	E	G	N	N	N	Y	D	T	P	E	L	R
TK mutant	ABL1[E255K]	NSF1C_HUMAN	Y167	PEEESAYVAGEKR	P	E	E	E	S	A	Y	V	A	G	E	K	R
TK mutant	ABL1[E255K]	NUCB2_HUMAN	Y350	EEELKEYENIIAL	E	E	E	L	K	E	Y	E	N	I	I	A	L
TK mutant	ABL1[E255K]	NUCKS_HUMAN	Y146	DDDDSDYGSSKKK	D	D	D	D	S	D	Y	G	S	S	K	K	K
TK mutant	ABL1[E255K]	NUCL_HUMAN	Y462	GRSISLYYTGEKG	G	R	S	I	S	L	Y	Y	T	G	E	K	G
TK mutant	ABL1[E255K]	NUDT5_HUMAN	Y198	TVDARVYSYALAL	T	V	D	A	R	V	Y	S	Y	A	L	A	L
TK mutant	ABL1[E255K]	NUFP2_HUMAN	Y686	PKRIITYNEAMDS	P	K	R	I	I	T	Y	N	E	A	M	D	S
TK mutant	ABL1[E255K]	NUP62_HUMAN	Y422	EQSGTIYLQHADE	E	Q	S	G	T	I	Y	L	Q	H	A	D	E
TK mutant	ABL1[E255K]	NUP98_HUMAN	Y848	RLADINYEGRLEA	R	L	A	D	I	N	Y	E	G	R	L	E	A
TK mutant	ABL1[E255K]	OAT_HUMAN	Y50	FEREYKYGAHNYH	F	E	R	E	Y	K	Y	G	A	H	N	Y	H
TK mutant	ABL1[E255K]	OGT1_HUMAN	Y316	AEAEDCYNTALRL	A	E	A	E	D	C	Y	N	T	A	L	R	L
TK mutant	ABL1[E255K]	P4HA1_HUMAN	Y389	SAWLSGYENPVVS	S	A	W	L	S	G	Y	E	N	P	V	V	S
TK mutant	ABL1[E255K]	P4HA1_HUMAN	Y282	KGVAVDYLPERQK	K	G	V	A	V	D	Y	L	P	E	R	Q	K
TK mutant	ABL1[E255K]	PA2G4_HUMAN	Y343	PFEPDLYKSEMEV	P	F	E	P	D	L	Y	K	S	E	M	E	V
TK mutant	ABL1[E255K]	PABP1_HUMAN	Y382	AHLTNQYMQRMAS	A	H	L	T	N	Q	Y	M	Q	R	M	A	S
TK mutant	ABL1[E255K]	PABP1_HUMAN	Y297	YQGVNLYVKNLDD	Y	Q	G	V	N	L	Y	V	K	N	L	D	D
TK mutant	ABL1[E255K]	PABP1_HUMAN	Y291	QDRITRYQGVNLY	Q	D	R	I	T	R	Y	Q	G	V	N	L	Y
TK mutant	ABL1[E255K]	PABP4_HUMAN	Y382	AHLTNQYMQRVAG	A	H	L	T	N	Q	Y	M	Q	R	V	A	G
TK mutant	ABL1[E255K]	PACN2_HUMAN	Y267	AGYKAIYHDLEQS	A	G	Y	K	A	I	Y	H	D	L	E	Q	S
TK mutant	ABL1[E255K]	PACN2_HUMAN	Y222	DQGTPQYMENMEQ	D	Q	G	T	P	Q	Y	M	E	N	M	E	Q
TK mutant	ABL1[E255K]	PACN3_HUMAN	Y206	EKTKAQYEQTLAE	E	K	T	K	A	Q	Y	E	Q	T	L	A	E
TK mutant	ABL1[E255K]	PAIRB_HUMAN	Y207	RSSFSHYSGLKHE	R	S	S	F	S	H	Y	S	G	L	K	H	E
TK mutant	ABL1[E255K]	PALLD_HUMAN	Y731	SSGSFNYARPKQF	S	S	G	S	F	N	Y	A	R	P	K	Q	F
TK mutant	ABL1[E255K]	PALLD_HUMAN	Y1348	RPSASRYAALSDQ	R	P	S	A	S	R	Y	A	A	L	S	D	Q
TK mutant	ABL1[E255K]	PAP1L_HUMAN	Y297	YQGVNLYVKNLDD	Y	Q	G	V	N	L	Y	V	K	N	L	D	D
TK mutant	ABL1[E255K]	PAP1L_HUMAN	Y291	QDRLRRYQGVNLY	Q	D	R	L	R	R	Y	Q	G	V	N	L	Y
TK mutant	ABL1[E255K]	PAPS2_HUMAN	Y182	TGIDSDYEKPETP	T	G	I	D	S	D	Y	E	K	P	E	T	P
TK mutant	ABL1[E255K]	PARD3_HUMAN	Y388	FSPDSQYIDNRSV	F	S	P	D	S	Q	Y	I	D	N	R	S	V
TK mutant	ABL1[E255K]	PARK7_HUMAN	Y139	MMNGGHYTYSENR	M	M	N	G	G	H	Y	T	Y	S	E	N	R
TK mutant	ABL1[E255K]	PARP1_HUMAN	Y794	DPIDVNYEKLKTD	D	P	I	D	V	N	Y	E	K	L	K	T	D
TK mutant	ABL1[E255K]	PCNA_HUMAN	Y250	MGHLKYYLAPKIE	M	G	H	L	K	Y	Y	L	A	P	K	I	E
TK mutant	ABL1[E255K]	PCNA_HUMAN	Y249	DMGHLKYYLAPKI	D	M	G	H	L	K	Y	Y	L	A	P	K	I
TK mutant	ABL1[E255K]	PDC6I_HUMAN	Y39	GEEQAQYCRAAEE	G	E	E	Q	A	Q	Y	C	R	A	A	E	E
TK mutant	ABL1[E255K]	PDIA1_HUMAN	Y99	QYGVRGYPTIKFF	Q	Y	G	V	R	G	Y	P	T	I	K	F	F
TK mutant	ABL1[E255K]	PDIA1_HUMAN	Y94	SDLAQQYGVRGYP	S	D	L	A	Q	Q	Y	G	V	R	G	Y	P
TK mutant	ABL1[E255K]	PDIA1_HUMAN	Y327	EEEMTKYKPESEE	E	E	E	M	T	K	Y	K	P	E	S	E	E
TK mutant	ABL1[E255K]	PDIA1_HUMAN	T117	ASPKEYTAGREAD	A	S	P	K	E	Y	T	A	G	R	E	A	D
TK mutant	ABL1[E255K]	PDIA1_HUMAN	Y116	TASPKEYTAGREA	T	A	S	P	K	E	Y	T	A	G	R	E	A
TK mutant	ABL1[E255K]	PDIA3_HUMAN	Y95	TNTCNKYGVSGYP	T	N	T	C	N	K	Y	G	V	S	G	Y	P
TK mutant	ABL1[E255K]	PDIA3_HUMAN	Y67	KRLAPEYEAAATR	K	R	L	A	P	E	Y	E	A	A	A	T	R
TK mutant	ABL1[E255K]	PDIA3_HUMAN	Y445	NDVPSPYEVRGFP	N	D	V	P	S	P	Y	E	V	R	G	F	P
TK mutant	ABL1[E255K]	PDIA3_HUMAN	Y115	GEEAGAYDGPRTA	G	E	E	A	G	A	Y	D	G	P	R	T	A
TK mutant	ABL1[E255K]	PDIA3_HUMAN	Y100	KYGVSGYPTLKIF	K	Y	G	V	S	G	Y	P	T	L	K	I	F
TK mutant	ABL1[E255K]	PDIA4_HUMAN	Y604	EGFPTIYFAPSGD	E	G	F	P	T	I	Y	F	A	P	S	G	D
TK mutant	ABL1[E255K]	PDIA4_HUMAN	Y565	KQLEPVYNSLAKK	K	Q	L	E	P	V	Y	N	S	L	A	K	K
TK mutant	ABL1[E255K]	PDIA4_HUMAN	Y458	IADEEDYAGEVKD	I	A	D	E	E	D	Y	A	G	E	V	K	D
TK mutant	ABL1[E255K]	PDIA4_HUMAN	Y448	AKDFPEYTFAIAD	A	K	D	F	P	E	Y	T	F	A	I	A	D
TK mutant	ABL1[E255K]	PDIA4_HUMAN	Y392	KDFVLKYALPLVG	K	D	F	V	L	K	Y	A	L	P	L	V	G
TK mutant	ABL1[E255K]	PDIA4_HUMAN	Y278	KYGIVDYMIEQSG	K	Y	G	I	V	D	Y	M	I	E	Q	S	G
TK mutant	ABL1[E255K]	PDIA4_HUMAN	Y273	NGPREKYGIVDYM	N	G	P	R	E	K	Y	G	I	V	D	Y	M
TK mutant	ABL1[E255K]	PDIA4_HUMAN	Y101	KQFAPEYEKIANI	K	Q	F	A	P	E	Y	E	K	I	A	N	I
TK mutant	ABL1[E255K]	PDIA5_HUMAN	Y364	FKNGEKYAVPVLR	F	K	N	G	E	K	Y	A	V	P	V	L	R
TK mutant	ABL1[E255K]	PEBP1_HUMAN	Y64	LDSGKLYTLVLTD	L	D	S	G	K	L	Y	T	L	V	L	T	D
TK mutant	ABL1[E255K]	PEBP1_HUMAN	Y181	DYVPKLYEQLSGK	D	Y	V	P	K	L	Y	E	Q	L	S	G	K
TK mutant	ABL1[E255K]	PEBP1_HUMAN	Y176	QAEWDDYVPKLYE	Q	A	E	W	D	D	Y	V	P	K	L	Y	E
TK mutant	ABL1[E255K]	PEBP1_HUMAN	Y106	GTVLSDYVGSGPP	G	T	V	L	S	D	Y	V	G	S	G	P	P
TK mutant	ABL1[E255K]	PEBP1_HUMAN	S104	SSGTVLSDYVGSG	S	S	G	T	V	L	S	D	Y	V	G	S	G
TK mutant	ABL1[E255K]	PGAM1_HUMAN	Y92	RLNERHYGGLTGL	R	L	N	E	R	H	Y	G	G	L	T	G	L
TK mutant	ABL1[E255K]	PGAM1_HUMAN	Y142	ISKDRRYADLTED	I	S	K	D	R	R	Y	A	D	L	T	E	D
TK mutant	ABL1[E255K]	PGAM1_HUMAN	S134	PDHPFYSNISKDR	P	D	H	P	F	Y	S	N	I	S	K	D	R
TK mutant	ABL1[E255K]	PGAM1_HUMAN	Y119	KIWRRSYDVPPPP	K	I	W	R	R	S	Y	D	V	P	P	P	P
TK mutant	ABL1[E255K]	PGAM2_HUMAN	Y92	RLNERHYGGLTGL	R	L	N	E	R	H	Y	G	G	L	T	G	L
TK mutant	ABL1[E255K]	PGAM4_HUMAN	Y92	RLNERHYGGLTGL	R	L	N	E	R	H	Y	G	G	L	T	G	L
TK mutant	ABL1[E255K]	PGAM4_HUMAN	S134	PDHPFYSNISKDR	P	D	H	P	F	Y	S	N	I	S	K	D	R
TK mutant	ABL1[E255K]	PGAM4_HUMAN	Y119	KIWRRSYDVPPPP	K	I	W	R	R	S	Y	D	V	P	P	P	P
TK mutant	ABL1[E255K]	PGES2_HUMAN	Y308	NVREDLYEAADKW	N	V	R	E	D	L	Y	E	A	A	D	K	W
TK mutant	ABL1[E255K]	PGK1_HUMAN	Y196	MKKELNYFAKALE	M	K	K	E	L	N	Y	F	A	K	A	L	E
TK mutant	ABL1[E255K]	PGK1_HUMAN	Y161	SKLGDVYVNDAFG	S	K	L	G	D	V	Y	V	N	D	A	F	G
TK mutant	ABL1[E255K]	PGK1_HUMAN	S415	PGVDALSNIJJJJ	P	G	V	D	A	L	S	N	I	J	J	J	J
TK mutant	ABL1[E255K]	PGK2_HUMAN	Y196	MKKELDYFAKALE	M	K	K	E	L	D	Y	F	A	K	A	L	E
TK mutant	ABL1[E255K]	PGK2_HUMAN	Y161	SKLGDVYVNDAFG	S	K	L	G	D	V	Y	V	N	D	A	F	G
TK mutant	ABL1[E255K]	PGM1_HUMAN	Y476	KADNFEYSDPVDG	K	A	D	N	F	E	Y	S	D	P	V	D	G
TK mutant	ABL1[E255K]	PHAX_HUMAN	Y57	CAPVSHYRAVESV	C	A	P	V	S	H	Y	R	A	V	E	S	V
TK mutant	ABL1[E255K]	PHAX_HUMAN	Y309	QIKDIFYIENQKE	Q	I	K	D	I	F	Y	I	E	N	Q	K	E
TK mutant	ABL1[E255K]	PHF5A_HUMAN	Y51	ICDECNYGSYQGR	I	C	D	E	C	N	Y	G	S	Y	Q	G	R
TK mutant	ABL1[E255K]	PIPNA_HUMAN	Y140	KHVEAVYIDIADR	K	H	V	E	A	V	Y	I	D	I	A	D	R
TK mutant	ABL1[E255K]	PIR_HUMAN	Y131	KMVEPQYQELKSE	K	M	V	E	P	Q	Y	Q	E	L	K	S	E
TK mutant	ABL1[E255K]	PLIN3_HUMAN	Y95	IASASEYAHRGLD	I	A	S	A	S	E	Y	A	H	R	G	L	D
TK mutant	ABL1[E255K]	PLOD2_HUMAN	Y586	VEEMEHYGKWSGG	V	E	E	M	E	H	Y	G	K	W	S	G	G
TK mutant	ABL1[E255K]	PLOD2_HUMAN	Y199	LFYTKVYIDPLKR	L	F	Y	T	K	V	Y	I	D	P	L	K	R
TK mutant	ABL1[E255K]	PLSL_HUMAN	Y462	KLENCNYAVELGK	K	L	E	N	C	N	Y	A	V	E	L	G	K
TK mutant	ABL1[E255K]	PLST_HUMAN	Y601	RIGARVYALPEDL	R	I	G	A	R	V	Y	A	L	P	E	D	L
TK mutant	ABL1[E255K]	PLST_HUMAN	Y465	KLENCNYAVELGK	K	L	E	N	C	N	Y	A	V	E	L	G	K
TK mutant	ABL1[E255K]	PNPH_HUMAN	Y166	PAMSDAYDRTMRQ	P	A	M	S	D	A	Y	D	R	T	M	R	Q
TK mutant	ABL1[E255K]	PNPO_HUMAN	Y256	GEEDWLYERLAPJ	G	E	E	D	W	L	Y	E	R	L	A	P	J
TK mutant	ABL1[E255K]	POTEE_HUMAN	Y940	SSLEKSYELPDGQ	S	S	L	E	K	S	Y	E	L	P	D	G	Q
TK mutant	ABL1[E255K]	POTEE_HUMAN	S1065	KQEYDESGPSIVH	K	Q	E	Y	D	E	S	G	P	S	I	V	H
TK mutant	ABL1[E255K]	POTEE_HUMAN	Y1062	WISKQEYDESGPS	W	I	S	K	Q	E	Y	D	E	S	G	P	S
TK mutant	ABL1[E255K]	POTEF_HUMAN	Y940	SSLEKSYELPDGQ	S	S	L	E	K	S	Y	E	L	P	D	G	Q
TK mutant	ABL1[E255K]	POTEF_HUMAN	S1065	KQEYDESGPSIVH	K	Q	E	Y	D	E	S	G	P	S	I	V	H
TK mutant	ABL1[E255K]	POTEF_HUMAN	Y1062	WISKQEYDESGPS	W	I	S	K	Q	E	Y	D	E	S	G	P	S
TK mutant	ABL1[E255K]	POTEI_HUMAN	S1065	KQEYDESGPSIVH	K	Q	E	Y	D	E	S	G	P	S	I	V	H
TK mutant	ABL1[E255K]	POTEI_HUMAN	Y1062	WISKQEYDESGPS	W	I	S	K	Q	E	Y	D	E	S	G	P	S
TK mutant	ABL1[E255K]	POTEJ_HUMAN	S1028	KQEYDESGPSIVH	K	Q	E	Y	D	E	S	G	P	S	I	V	H
TK mutant	ABL1[E255K]	POTEJ_HUMAN	Y1025	WISKQEYDESGPS	W	I	S	K	Q	E	Y	D	E	S	G	P	S
TK mutant	ABL1[E255K]	PP14B_HUMAN	Y29	GPGPRVYFQSPPG	G	P	G	P	R	V	Y	F	Q	S	P	P	G
TK mutant	ABL1[E255K]	PP2AA_HUMAN	Y130	TQVYGFYDECLRK	T	Q	V	Y	G	F	Y	D	E	C	L	R	K
TK mutant	ABL1[E255K]	PP2AA_HUMAN	Y127	RQITQVYGFYDEC	R	Q	I	T	Q	V	Y	G	F	Y	D	E	C
TK mutant	ABL1[E255K]	PP2AB_HUMAN	Y130	TQVYGFYDECLRK	T	Q	V	Y	G	F	Y	D	E	C	L	R	K
TK mutant	ABL1[E255K]	PP2AB_HUMAN	Y127	RQITQVYGFYDEC	R	Q	I	T	Q	V	Y	G	F	Y	D	E	C
TK mutant	ABL1[E255K]	PP4C_HUMAN	Y127	TQVYGFYDECLRK	T	Q	V	Y	G	F	Y	D	E	C	L	R	K
TK mutant	ABL1[E255K]	PP4C_HUMAN	Y124	RQITQVYGFYDEC	R	Q	I	T	Q	V	Y	G	F	Y	D	E	C
TK mutant	ABL1[E255K]	PPAC_HUMAN	Y143	SDFETVYQQCVRC	S	D	F	E	T	V	Y	Q	Q	C	V	R	C
TK mutant	ABL1[E255K]	PPB1_HUMAN	Y182	ASPAGTYAHTVNR	A	S	P	A	G	T	Y	A	H	T	V	N	R
TK mutant	ABL1[E255K]	PPBI_HUMAN	Y179	ASPAGTYAHTVNR	A	S	P	A	G	T	Y	A	H	T	V	N	R
TK mutant	ABL1[E255K]	PPIA_HUMAN	Y79	TGGKSIYGEKFED	T	G	G	K	S	I	Y	G	E	K	F	E	D
TK mutant	ABL1[E255K]	PPIB_HUMAN	Y119	TGGKSIYGERFPD	T	G	G	K	S	I	Y	G	E	R	F	P	D
TK mutant	ABL1[E255K]	PPID_HUMAN	Y323	WQGLKEYDQALAD	W	Q	G	L	K	E	Y	D	Q	A	L	A	D
TK mutant	ABL1[E255K]	PPM1A_HUMAN	Y362	NVIEAVYNRLNPY	N	V	I	E	A	V	Y	N	R	L	N	P	Y
TK mutant	ABL1[E255K]	PPM1B_HUMAN	Y367	NVIEAVYSRLNPH	N	V	I	E	A	V	Y	S	R	L	N	P	H
TK mutant	ABL1[E255K]	PPT1_HUMAN	Y264	LQETSLYTQDRLG	L	Q	E	T	S	L	Y	T	Q	D	R	L	G
TK mutant	ABL1[E255K]	PRDX1_HUMAN	Y116	RTIAQDYGVLKAD	R	T	I	A	Q	D	Y	G	V	L	K	A	D
TK mutant	ABL1[E255K]	PRDX2_HUMAN	Y115	RRLSEDYGVLKTD	R	R	L	S	E	D	Y	G	V	L	K	T	D
TK mutant	ABL1[E255K]	PRDX6_HUMAN	Y89	SKDINAYNCEEPT	S	K	D	I	N	A	Y	N	C	E	E	P	T
TK mutant	ABL1[E255K]	PROF1_HUMAN	Y129	LINKKCYEMASHL	L	I	N	K	K	C	Y	E	M	A	S	H	L
TK mutant	ABL1[E255K]	PRP4_HUMAN	Y32	KKPHIYYGSLEEK	K	K	P	H	I	Y	Y	G	S	L	E	E	K
TK mutant	ABL1[E255K]	PRP4_HUMAN	Y31	VKKPHIYYGSLEE	V	K	K	P	H	I	Y	Y	G	S	L	E	E
TK mutant	ABL1[E255K]	PRP6_HUMAN	Y105	EEADAIYAALDKR	E	E	A	D	A	I	Y	A	A	L	D	K	R
TK mutant	ABL1[E255K]	PRS10_HUMAN	Y173	PKGCLLYGPPGTG	P	K	G	C	L	L	Y	G	P	P	G	T	G
TK mutant	ABL1[E255K]	PRS4_HUMAN	Y25	KDKKKKYEPPVPT	K	D	K	K	K	K	Y	E	P	P	V	P	T
TK mutant	ABL1[E255K]	PRS4_HUMAN	Y225	PKGVILYGPPGTG	P	K	G	V	I	L	Y	G	P	P	G	T	G
TK mutant	ABL1[E255K]	PRS4_HUMAN	Y184	KAPQETYADIGGL	K	A	P	Q	E	T	Y	A	D	I	G	G	L
TK mutant	ABL1[E255K]	PRS6A_HUMAN	Y381	VSPDVNYEELARC	V	S	P	D	V	N	Y	E	E	L	A	R	C
TK mutant	ABL1[E255K]	PSA_HUMAN	Y173	PSGEVRYAAVTQF	P	S	G	E	V	R	Y	A	A	V	T	Q	F
TK mutant	ABL1[E255K]	PSA1_HUMAN	Y6	JJJJJJYDNDVTV	J	J	J	J	J	J	Y	D	N	D	V	T	V
TK mutant	ABL1[E255K]	PSA2_HUMAN	Y57	KQKSILYDERSVH	K	Q	K	S	I	L	Y	D	E	R	S	V	H
TK mutant	ABL1[E255K]	PSA5_HUMAN	Y8	FLTRSEYDRGVNT	F	L	T	R	S	E	Y	D	R	G	V	N	T
TK mutant	ABL1[E255K]	PSA5_HUMAN	Y185	SSLQEVYHKSMTL	S	S	L	Q	E	V	Y	H	K	S	M	T	L
TK mutant	ABL1[E255K]	PSA6_HUMAN	Y160	CDPAGYYCGFKAT	C	D	P	A	G	Y	Y	C	G	F	K	A	T
TK mutant	ABL1[E255K]	PSA6_HUMAN	Y159	KCDPAGYYCGFKA	K	C	D	P	A	G	Y	Y	C	G	F	K	A
[truncated: 149,395 more rows]
